# Supplementary material for: 2-Acetyl-3-methyl­pyrazine phenyl­sulfonyl­hydrazone
Source: Acta Crystallogr Sect E Struct Rep Online. 2008 Apr 10;64(Pt 5):o827. doi: 10.1107/S1600536808009331 (PMC2961218; doi:10.1107/S1600536808009331)
Supplement: Supplementary file 2 [file e-64-0o827-Isup2.hkl]

# 
# h,k,l, Fc-squared, Fo-squared, sigma(Fo-squared) and status flag 
# 
data_I
_shelx_title ' 080331f in P2(1)/c' 
_shelx_refln_list_code          4 
_shelx_F_calc_maximum      148.58 
_exptl_crystal_F_000       608.00 
_reflns_d_resolution_high  0.8407 
 
loop_ 
 _symmetry_equiv_pos_as_xyz 
 'x, y, z' 
 '-x, y+1/2, -z+1/2' 
 '-x, -y, -z' 
 'x, -y-1/2, z-1/2' 
 
_cell_length_a    10.9848 
_cell_length_b    16.7921 
_cell_length_c     7.4817 
_cell_angle_alpha  90.000 
_cell_angle_beta   97.264 
_cell_angle_gamma  90.000 
 
_shelx_F_squared_multiplier     1.000 
 
loop_ 
 _refln_index_h 
 _refln_index_k 
 _refln_index_l 
 _refln_F_squared_calc 
 _refln_F_squared_meas 
 _refln_F_squared_sigma 
 _refln_observed_status 
   1   0   0      405.93      377.17     12.23 o 
   2   0   0     3545.55     3430.23     54.12 o 
   3   0   0    11615.57    11364.92     83.21 o 
   4   0   0     1684.51     1545.41     82.10 o 
   5   0   0      673.88      729.21     39.04 o 
   6   0   0        4.48        7.87      5.09 o 
   7   0   0      638.26      599.18     43.40 o 
   8   0   0     1438.73     1488.91     74.56 o 
   9   0   0     1405.85     1490.59     78.92 o 
  10   0   0      179.83      159.51     34.52 o 
  11   0   0      242.31      284.51     44.40 o 
  12   0   0      165.99      162.20     38.54 o 
   1   1   0     1949.03     1913.77     48.95 o 
   2   1   0    10957.16    11325.75    320.93 o 
   3   1   0     7033.87     7211.42    371.84 o 
   4   1   0        1.54        4.19      2.92 o 
   5   1   0     1011.87     1005.24     22.27 o 
   6   1   0     1177.14     1116.44     26.80 o 
   7   1   0       65.37       45.97     11.17 o 
   8   1   0       93.14       89.03     16.45 o 
   9   1   0     1071.76     1137.10     49.04 o 
  10   1   0      720.48      736.87     43.25 o 
  11   1   0        7.04        8.70     17.63 o 
  12   1   0        2.85        7.03     16.22 o 
   0   2   0    16191.19    17426.63    128.18 o 
   1   2   0     1308.31     1256.58     25.48 o 
   2   2   0      513.48      527.60      8.47 o 
   3   2   0     2907.37     3184.19     49.66 o 
   4   2   0      256.82      253.29      7.21 o 
   5   2   0      473.21      532.38     10.81 o 
   6   2   0       39.99       37.72      4.34 o 
   7   2   0      297.11      286.45     22.24 o 
   8   2   0      462.86      427.29     28.36 o 
   9   2   0      725.16      683.32     66.02 o 
  10   2   0      455.19      459.75     36.10 o 
  11   2   0       13.29       20.01     18.90 o 
  12   2   0        1.01        1.61     18.06 o 
   1   3   0       63.17       56.97      3.53 o 
   2   3   0     2526.53     2585.34     38.06 o 
   3   3   0     1070.94     1085.51     21.20 o 
   4   3   0       69.31       69.22      4.59 o 
   5   3   0     1323.41     1484.53     24.53 o 
   6   3   0       67.41       65.41      5.43 o 
   7   3   0      114.76      116.01      8.34 o 
   8   3   0        7.62       11.11      9.97 o 
   9   3   0       90.62       85.19     16.17 o 
  10   3   0        1.99       -2.40     12.36 o 
  11   3   0      128.79      121.10     23.25 o 
  12   3   0        2.29       -1.53     17.87 o 
   0   4   0      856.24      834.77     18.60 o 
   1   4   0      122.25      110.50      4.51 o 
   2   4   0     1336.25     1260.09     34.90 o 
   3   4   0      644.02      637.53     10.79 o 
   4   4   0     3811.38     4070.53     93.46 o 
   5   4   0     3114.99     3501.06     52.43 o 
   6   4   0       52.87       70.32      5.88 o 
   7   4   0     1242.74     1464.73     50.59 o 
   8   4   0       28.42       19.47     10.40 o 
   9   4   0      773.75      762.76     33.45 o 
  10   4   0      179.40      147.67     18.50 o 
  11   4   0       47.70       25.07     17.63 o 
  12   4   0       40.71       54.44     24.23 o 
   1   5   0      256.27      224.57      6.91 o 
   2   5   0      910.42      844.14     14.66 o 
   3   5   0      897.97      932.31     15.87 o 
   4   5   0      389.99      361.69      9.79 o 
   5   5   0      901.67      973.04     16.97 o 
   6   5   0      799.51      915.13     22.97 o 
   7   5   0       17.13       14.93      6.37 o 
   8   5   0        8.20       -0.35     10.30 o 
   9   5   0      154.42      156.12     18.23 o 
  10   5   0       95.26      106.04     22.00 o 
  11   5   0       81.67       60.16     18.84 o 
  12   5   0       12.93       19.06     18.44 o 
   0   6   0       44.86       17.76      5.19 o 
   1   6   0     1702.25     1713.10     24.41 o 
   2   6   0      539.09      520.33     16.28 o 
   3   6   0      883.64      803.57     13.83 o 
   4   6   0     3237.96     3545.81     31.35 o 
   5   6   0       48.94       59.18      5.70 o 
   6   6   0       83.63       90.76      7.25 o 
   7   6   0      318.71      344.27     13.85 o 
   8   6   0       47.39       43.82     11.95 o 
   9   6   0        5.03       -3.86     10.12 o 
  10   6   0      130.87      108.38     21.01 o 
  11   6   0      140.09      174.03     27.03 o 
  12   6   0      203.83      217.96     68.87 o 
   1   7   0       92.99       65.81      6.32 o 
   2   7   0       56.55       41.32      4.49 o 
   3   7   0      531.76      503.30     12.17 o 
   4   7   0      222.92      240.61      9.12 o 
   5   7   0      460.47      471.05     16.34 o 
   6   7   0     1272.19     1321.77     38.86 o 
   7   7   0      154.67      140.87     11.00 o 
   8   7   0       54.73       44.87     13.37 o 
   9   7   0      139.09      152.34     18.61 o 
  10   7   0      110.42      136.05     22.63 o 
  11   7   0       52.90       53.54     22.40 o 
  12   7   0        0.24       -1.40     18.41 o 
   0   8   0      276.03      309.98     17.59 o 
   1   8   0      651.57      680.99     17.83 o 
   2   8   0      321.25      342.13     10.86 o 
   3   8   0      138.35      111.29      6.86 o 
   4   8   0     1076.98     1129.63     40.96 o 
   5   8   0      241.45      227.70     10.01 o 
   6   8   0      410.73      406.17     13.44 o 
   7   8   0        7.80        8.11      7.15 o 
   8   8   0      225.65      211.72     27.95 o 
   9   8   0       67.51       81.90     20.24 o 
  10   8   0       41.36       22.74     25.30 o 
  11   8   0       24.17       26.41     19.38 o 
   1   9   0       85.12       69.19      7.35 o 
   2   9   0       15.33       15.05      5.39 o 
   3   9   0        6.37        4.18      4.42 o 
   4   9   0      305.52      298.93     19.52 o 
   5   9   0      199.33      187.02      9.65 o 
   6   9   0       20.38       20.62      6.50 o 
   7   9   0      220.03      207.08     16.42 o 
   8   9   0       80.25       79.62     15.06 o 
   9   9   0       22.74       22.88     17.26 o 
  10   9   0        9.27        0.68     15.31 o 
  11   9   0       13.40       15.13     16.82 o 
   0  10   0      366.16      424.76     23.29 o 
   1  10   0      151.74      163.38     11.98 o 
   2  10   0       62.27       68.64      7.74 o 
   3  10   0      274.27      234.04     10.01 o 
   4  10   0       71.94       65.43      7.04 o 
   5  10   0      195.58      164.35      9.84 o 
   6  10   0      677.85      679.10     28.00 o 
   7  10   0       76.52       78.56     10.46 o 
   8  10   0       14.11        4.07     12.16 o 
   9  10   0        5.77       14.55     17.51 o 
  10  10   0        6.50       -0.41     18.51 o 
  11  10   0       60.49       89.72     25.35 o 
   1  11   0      232.31      218.32     13.30 o 
   2  11   0       26.76       21.13      6.68 o 
   3  11   0        1.10       -3.77      5.45 o 
   4  11   0      124.80      129.85      9.12 o 
   5  11   0        3.04       -5.10      6.00 o 
   6  11   0      223.41      228.65     12.39 o 
   7  11   0        0.01       -0.42      8.00 o 
   8  11   0       20.98       26.45     15.80 o 
   9  11   0        0.16      -14.44     14.05 o 
  10  11   0       25.26       30.38     21.53 o 
   0  12   0       49.73       49.43     11.06 o 
   1  12   0        0.57       -1.89      6.00 o 
   2  12   0       35.47       35.08      8.81 o 
   3  12   0     1203.84     1189.21     50.57 o 
   4  12   0       17.32       16.77      6.30 o 
   5  12   0       58.58       48.59      7.85 o 
   6  12   0       87.93       85.41      9.58 o 
   7  12   0      156.76      201.27     18.49 o 
   8  12   0       50.89       73.73     18.45 o 
   9  12   0       22.61       19.48     17.95 o 
  10  12   0       32.46       47.55     22.34 o 
   1  13   0      198.62      195.50     14.43 o 
   2  13   0      107.93      108.14     11.79 o 
   3  13   0      211.43      208.59     20.57 o 
   4  13   0        4.05        4.00      7.64 o 
   5  13   0       77.21       78.01      9.08 o 
   6  13   0      548.30      589.38     20.53 o 
   7  13   0      176.70      195.30     15.18 o 
   8  13   0       22.27       25.62     16.74 o 
   9  13   0       32.81       26.75     19.02 o 
   0  14   0      223.34      188.33     21.45 o 
   1  14   0      522.13      513.59     22.63 o 
   2  14   0      315.77      282.06     23.46 o 
   3  14   0      927.85      942.22     53.21 o 
   4  14   0        6.14        6.58      8.45 o 
   5  14   0      125.11      105.78     12.06 o 
   6  14   0      125.88      122.64     11.47 o 
   7  14   0       14.89       17.02     11.95 o 
   8  14   0       55.57       61.16     25.30 o 
   9  14   0      153.96      145.10     31.17 o 
   1  15   0       65.92       61.27     12.00 o 
   2  15   0       53.18       54.29     18.35 o 
   3  15   0      181.86      165.90     13.82 o 
   4  15   0       16.32       14.17      8.70 o 
   5  15   0       13.14       17.18      9.48 o 
   6  15   0      119.77      132.88     15.88 o 
   7  15   0       84.88       77.05     15.16 o 
   8  15   0       35.65       19.60     20.27 o 
   0  16   0      233.12      213.47     25.64 o 
   1  16   0       14.82       16.59     12.06 o 
   2  16   0       22.76       12.54      9.24 o 
   3  16   0        3.23        4.78      8.21 o 
   4  16   0       30.71       24.35      9.74 o 
   5  16   0      136.04      135.80     14.08 o 
   6  16   0       49.29       47.15     12.15 o 
   7  16   0        1.64        9.43     14.63 o 
   1  17   0       45.76       55.43     12.44 o 
   2  17   0       99.61       81.86     14.79 o 
   3  17   0        9.39        5.52      9.02 o 
   4  17   0        1.00        4.92      9.93 o 
   5  17   0       10.50       13.57     11.08 o 
   6  17   0        9.09       13.39     11.47 o 
   0  18   0        0.70        2.18     16.76 o 
   1  18   0       30.58       36.69     13.01 o 
   2  18   0       55.54       55.17     13.45 o 
   3  18   0       43.98       42.38     12.07 o 
   4  18   0      128.54      122.31     14.80 o 
   5  18   0       44.16       38.28     12.52 o 
   1  19   0        8.24       10.63     13.86 o 
   2  19   0       13.53        7.80     13.81 o 
   3  19   0       12.58       13.35     12.13 o 
   4  19   0       17.58       13.85     13.19 o 
 -13   1   1       52.33       20.73     21.58 o 
 -12   1   1        3.34        6.54     17.68 o 
 -11   1   1       30.22       25.96     17.68 o 
 -10   1   1      156.21      177.19     24.83 o 
  -9   1   1      416.28      446.67     31.35 o 
  -8   1   1       51.16       48.28     14.11 o 
  -7   1   1      396.45      425.21     33.26 o 
  -6   1   1        2.70       13.24      9.47 o 
  -5   1   1      143.81      137.13     13.47 o 
  -4   1   1       11.15        5.69      3.99 o 
  -3   1   1     2273.59     2406.04     48.97 o 
  -2   1   1     1760.55     1725.62     76.47 o 
  -1   1   1     4091.67     3843.75    112.51 o 
   0   1   1      185.41      144.13      5.99 o 
   1   1   1       17.74       17.68      3.09 o 
   2   1   1     2683.40     2583.73     33.16 o 
   3   1   1      249.30      236.60      8.85 o 
   4   1   1        1.80        7.09      4.30 o 
   5   1   1      532.47      528.73     14.13 o 
   6   1   1      109.52      109.06      7.82 o 
   7   1   1      107.32       81.74      9.15 o 
   8   1   1        0.27       -4.82     11.83 o 
   9   1   1       23.79       22.40     14.09 o 
  10   1   1      166.37      152.53     28.65 o 
  11   1   1        0.18       -0.52     13.97 o 
  12   1   1       37.11       45.23     21.03 o 
 -13   2   1        8.12        2.82     22.25 o 
 -12   2   1      146.35      155.68     23.03 o 
 -11   2   1      320.40      323.61     27.04 o 
 -10   2   1       16.88       18.92     12.91 o 
  -9   2   1      463.01      484.16     32.93 o 
  -8   2   1      630.10      685.97     35.27 o 
  -7   2   1      535.35      620.05     31.26 o 
  -6   2   1      583.37      571.12     31.22 o 
  -5   2   1     2252.84     2301.23     28.95 o 
  -4   2   1      895.10      899.32     19.54 o 
  -3   2   1     1369.93     1237.72     32.30 o 
  -2   2   1      347.48      343.42      6.84 o 
  -1   2   1      167.41      165.76      6.52 o 
   0   2   1     8000.29     7989.20    128.26 o 
   1   2   1     1429.98     1344.27     33.25 o 
   2   2   1      363.73      345.77      7.66 o 
   3   2   1      512.37      474.35     14.75 o 
   4   2   1      117.51      106.98      6.93 o 
   5   2   1      424.11      504.74     14.11 o 
   6   2   1      383.30      314.81     15.61 o 
   7   2   1      120.92      106.95     10.22 o 
   8   2   1      714.43      709.09     38.33 o 
   9   2   1      280.59      262.13     37.45 o 
  10   2   1       50.85       48.96     16.42 o 
  11   2   1        5.54        3.31     14.62 o 
  12   2   1       77.17       86.47     25.93 o 
 -12   3   1      105.44      103.42     19.38 o 
 -11   3   1      254.88      283.09     25.50 o 
 -10   3   1       81.00       80.79     15.17 o 
  -9   3   1      935.69     1022.15     37.94 o 
  -8   3   1       47.05       43.56     11.54 o 
  -7   3   1      508.12      551.43     27.01 o 
  -6   3   1     1019.94     1013.19     14.99 o 
  -5   3   1     3923.76     4237.45    107.65 o 
  -4   3   1     2532.93     2594.92     56.39 o 
  -3   3   1     6570.95     6518.44    123.13 o 
  -2   3   1    15392.29    14774.56    160.94 o 
  -1   3   1      136.58      129.97      4.86 o 
   0   3   1    11854.06    12352.62    256.52 o 
   1   3   1     2182.72     2248.41     66.08 o 
   2   3   1      548.00      479.42      9.60 o 
   3   3   1      338.16      361.91     10.51 o 
   4   3   1      105.48      102.86      6.41 o 
   5   3   1     1428.26     1560.96     32.66 o 
   6   3   1      389.00      378.78     11.97 o 
   7   3   1      108.99       97.76      8.61 o 
   8   3   1       66.73       72.90     12.86 o 
   9   3   1      960.43      973.50     46.21 o 
  10   3   1      277.05      235.50     27.23 o 
  11   3   1        0.33       -4.44     17.93 o 
  12   3   1       71.38       81.29     23.08 o 
 -12   4   1       73.10       77.88     20.27 o 
 -11   4   1       87.99       78.69     19.01 o 
 -10   4   1        1.45        1.57     11.80 o 
  -9   4   1     1402.89     1395.64     54.96 o 
  -8   4   1      864.62      910.54     34.63 o 
  -7   4   1      105.03      104.63     13.35 o 
  -6   4   1      578.19      560.62     18.80 o 
  -5   4   1     3087.86     3324.15     74.93 o 
  -4   4   1       75.79       65.95      4.41 o 
  -3   4   1     2892.42     3080.55     73.94 o 
  -2   4   1      591.12      570.47     10.21 o 
  -1   4   1     7153.18     7483.67     91.40 o 
   0   4   1     2040.82     2131.39     65.60 o 
   1   4   1     1670.23     1569.95     29.54 o 
   2   4   1      547.85      564.72     20.26 o 
   3   4   1      217.91      164.15      6.92 o 
   4   4   1     3892.35     4048.60    129.16 o 
   5   4   1      803.11      904.68     17.20 o 
   6   4   1      567.13      563.40     14.79 o 
   7   4   1      672.12      643.91     39.22 o 
   8   4   1     1010.31     1091.48     55.06 o 
   9   4   1       56.06       74.34     19.27 o 
  10   4   1       30.95       18.41     16.76 o 
  11   4   1       28.12       38.70     18.95 o 
  12   4   1       70.10       79.57     24.14 o 
 -12   5   1       45.36       52.27     20.10 o 
 -11   5   1      343.55      394.29     31.88 o 
 -10   5   1       74.47       51.10     16.09 o 
  -9   5   1       63.45       82.67     15.75 o 
  -8   5   1      312.45      333.97     22.64 o 
  -7   5   1       99.41       81.66     12.10 o 
  -6   5   1      185.71      206.62     10.12 o 
  -5   5   1        0.79       -2.01      3.65 o 
  -4   5   1     1965.64     1998.66     33.68 o 
  -3   5   1      500.23      504.25     10.00 o 
  -2   5   1      163.33      192.18      6.59 o 
  -1   5   1      285.37      305.55     14.95 o 
   0   5   1       58.41       53.91      5.18 o 
   1   5   1     4279.71     4281.46    199.89 o 
   2   5   1      828.97      807.07     25.35 o 
   3   5   1      152.26      197.51     10.92 o 
   4   5   1       15.27        7.44      4.63 o 
   5   5   1      169.10      158.59      8.55 o 
   6   5   1       10.02        4.53      5.04 o 
   7   5   1        4.30        1.79      6.09 o 
   8   5   1       19.91        4.94     13.23 o 
   9   5   1      826.21      793.49     42.48 o 
  10   5   1      153.81      122.23     21.36 o 
  11   5   1       83.58       77.18     20.42 o 
  12   5   1        1.24        8.46     21.79 o 
 -12   6   1        2.80       -5.57     16.52 o 
 -11   6   1        7.21       13.49     14.81 o 
 -10   6   1       13.38       12.59     12.11 o 
  -9   6   1      280.13      259.56     22.20 o 
  -8   6   1        5.32        8.74     10.86 o 
  -7   6   1       80.24       88.58     13.07 o 
  -6   6   1      377.89      399.06     18.27 o 
  -5   6   1      249.10      213.95     10.71 o 
  -4   6   1      985.66     1046.22     31.84 o 
  -3   6   1        0.98       -0.31      3.28 o 
  -2   6   1       83.85       86.09      5.33 o 
  -1   6   1     3009.23     3196.54     49.51 o 
   0   6   1     1578.20     1703.55     27.18 o 
   1   6   1     1421.56     1493.83     53.98 o 
   2   6   1     1364.51     1410.82     21.07 o 
   3   6   1      355.07      349.94     14.05 o 
   4   6   1      249.34      214.23      8.99 o 
   5   6   1      531.28      544.01     14.35 o 
   6   6   1        0.83       -1.10      4.81 o 
   7   6   1       53.20       39.16      7.02 o 
   8   6   1      145.01      111.20     18.50 o 
   9   6   1       36.34        7.90     14.74 o 
  10   6   1       10.69       18.70     17.91 o 
  11   6   1        0.50      -15.85     18.72 o 
  12   6   1       14.21       17.15     21.91 o 
 -12   7   1        8.98        9.76     17.02 o 
 -11   7   1       11.45        5.63     14.41 o 
 -10   7   1        0.02       -0.40     12.53 o 
  -9   7   1        0.14        6.76     12.84 o 
  -8   7   1      385.12      396.06     24.63 o 
  -7   7   1      128.39      139.52     16.86 o 
  -6   7   1      577.75      646.44     29.05 o 
  -5   7   1      232.08      246.59     13.32 o 
  -4   7   1       53.80       48.69      5.19 o 
  -3   7   1       47.27       44.53      4.91 o 
  -2   7   1     1758.58     1835.13     47.57 o 
  -1   7   1     1012.78     1076.07     19.91 o 
   0   7   1      945.78     1014.80     35.94 o 
   1   7   1      123.03      124.08      8.85 o 
   2   7   1       17.17       21.90      4.39 o 
   3   7   1       39.44       31.30      4.80 o 
   4   7   1      928.22     1043.66     22.90 o 
   5   7   1        1.50        0.35      4.62 o 
   6   7   1      234.09      226.96     10.63 o 
   7   7   1       83.78       78.71     10.09 o 
   8   7   1        0.01       -1.05     12.00 o 
   9   7   1      124.76       69.20     21.28 o 
  10   7   1       25.11       25.91     17.55 o 
  11   7   1        0.95        3.90     17.58 o 
 -11   8   1        4.40       10.21     19.56 o 
 -10   8   1      122.98      109.20     18.50 o 
  -9   8   1       13.20       -2.22     13.24 o 
  -8   8   1       37.30       42.97     12.88 o 
  -7   8   1        0.11        1.07      7.20 o 
  -6   8   1      772.28      828.86     38.91 o 
  -5   8   1       52.31       47.74      6.01 o 
  -4   8   1     1514.62     1503.14     30.28 o 
  -3   8   1       43.81       39.44      4.91 o 
  -2   8   1      377.13      382.83     12.83 o 
  -1   8   1      274.15      290.07     11.21 o 
   0   8   1      902.03      989.53     22.93 o 
   1   8   1        0.26       -0.11      4.39 o 
   2   8   1     4139.05     4401.02     41.20 o 
   3   8   1      461.07      446.24     14.49 o 
   4   8   1        0.57        1.00      4.60 o 
   5   8   1       69.67       62.17      6.66 o 
   6   8   1      295.21      288.22     11.97 o 
   7   8   1       18.36       10.72      7.64 o 
   8   8   1       76.96       40.94     14.31 o 
   9   8   1        0.99       -5.11     13.53 o 
  10   8   1        3.08       17.88     16.82 o 
  11   8   1       13.55       24.30     18.47 o 
 -11   9   1       56.93       78.78     22.78 o 
 -10   9   1       36.95       54.63     17.83 o 
  -9   9   1       37.23       10.54     13.68 o 
  -8   9   1       95.32      120.08     16.35 o 
  -7   9   1       13.30       27.72      8.39 o 
  -6   9   1     1001.17     1017.63     54.03 o 
  -5   9   1       34.75       23.57      5.69 o 
  -4   9   1      118.00      114.59      7.43 o 
  -3   9   1      377.56      340.63     15.43 o 
  -2   9   1      611.50      606.33     21.46 o 
  -1   9   1      263.87      277.45     15.00 o 
   0   9   1      732.19      773.82     21.54 o 
   1   9   1      265.94      250.46     13.12 o 
   2   9   1      272.76      256.03     15.28 o 
   3   9   1      226.03      237.51     11.09 o 
   4   9   1      843.30      880.60     26.92 o 
   5   9   1       90.67      102.53      8.43 o 
   6   9   1      355.61      362.87     13.84 o 
   7   9   1       85.63      101.77     11.55 o 
   8   9   1      119.69      112.96     19.49 o 
   9   9   1        6.39       14.12     13.88 o 
  10   9   1        4.13       11.58     18.92 o 
  11   9   1        0.38        2.41     17.47 o 
 -11  10   1       25.48       33.51     31.33 o 
 -10  10   1        0.01       -1.50     12.26 o 
  -9  10   1        0.05        0.46     12.81 o 
  -8  10   1      706.58      775.02     46.82 o 
  -7  10   1        6.49        4.19      8.92 o 
  -6  10   1      490.58      516.55     21.83 o 
  -5  10   1      507.70      496.45     20.66 o 
  -4  10   1      351.94      329.92     12.89 o 
  -3  10   1      102.50       85.99      8.12 o 
  -2  10   1       60.50       49.55      7.69 o 
  -1  10   1       34.21       25.49      6.45 o 
   0  10   1        3.67        5.79      6.20 o 
   1  10   1      208.15      199.47     12.83 o 
   2  10   1       10.92        6.60      5.41 o 
   3  10   1     2084.67     2145.45     54.13 o 
   4  10   1     1072.86     1064.29     36.71 o 
   5  10   1      946.91      945.65     34.30 o 
   6  10   1      892.38      910.75     64.18 o 
   7  10   1      270.51      267.82     16.79 o 
   8  10   1        3.29       18.32     15.87 o 
   9  10   1       25.42       33.87     17.71 o 
  10  10   1       56.60       86.78     22.58 o 
 -10  11   1       81.41       82.44     30.16 o 
  -9  11   1       75.93       54.05     16.87 o 
  -8  11   1       23.47       19.83     12.74 o 
  -7  11   1        8.83       15.81      9.35 o 
  -6  11   1      867.69      827.83     42.07 o 
  -5  11   1      202.71      178.69     10.39 o 
  -4  11   1      114.42      116.38      8.49 o 
  -3  11   1      858.81      830.09     44.67 o 
  -2  11   1      371.78      351.02     14.65 o 
  -1  11   1       93.27       96.03      9.51 o 
   0  11   1        2.75        2.05      5.68 o 
   1  11   1      299.82      339.26     20.11 o 
   2  11   1      182.75      194.29     19.29 o 
   3  11   1      585.03      560.66     27.40 o 
   4  11   1       46.57       55.64      8.40 o 
   5  11   1      280.58      263.66     12.67 o 
   6  11   1      699.99      673.73     27.38 o 
   7  11   1      550.96      541.14     28.41 o 
   8  11   1      209.40      189.12     25.60 o 
   9  11   1      106.33      116.73     23.64 o 
  10  11   1       97.83      115.10     25.47 o 
 -10  12   1        0.45       -3.02     25.97 o 
  -9  12   1        0.63        2.29     13.36 o 
  -8  12   1       28.10       33.24     15.00 o 
  -7  12   1       59.28       58.41     12.41 o 
  -6  12   1        5.68        3.51      7.05 o 
  -5  12   1        7.41        6.13      5.86 o 
  -4  12   1      760.16      681.78     24.96 o 
  -3  12   1      150.33      156.76     14.12 o 
  -2  12   1      103.52      100.59     10.71 o 
  -1  12   1        1.68        2.81      5.87 o 
   0  12   1      127.87      150.55     12.28 o 
   1  12   1      150.68      145.19     12.92 o 
   2  12   1       73.07       57.34      8.69 o 
   3  12   1      618.10      615.24     29.89 o 
   4  12   1      131.60      110.06     10.26 o 
   5  12   1      418.42      379.18     19.98 o 
   6  12   1       29.70       27.31      8.56 o 
   7  12   1      101.82      101.48     13.43 o 
   8  12   1        6.58       19.58     18.10 o 
   9  12   1       86.63       81.31     23.77 o 
  10  12   1       12.81       18.07     20.46 o 
  -9  13   1       15.76        5.19     16.92 o 
  -8  13   1        0.26        1.41     12.57 o 
  -7  13   1        1.32        3.57     11.08 o 
  -6  13   1       72.85       39.33      8.80 o 
  -5  13   1       35.61       38.61      8.04 o 
  -4  13   1      487.45      461.97     17.60 o 
  -3  13   1       13.64       -0.76      8.18 o 
  -2  13   1        3.22        1.04      6.81 o 
  -1  13   1      101.11       90.85     11.10 o 
   0  13   1       73.15       64.68     14.58 o 
   1  13   1       10.88        9.27      7.00 o 
   2  13   1      128.56      105.99     10.66 o 
   3  13   1      525.13      449.37     18.42 o 
   4  13   1       79.72       74.85     10.71 o 
   5  13   1        1.91        1.90      7.46 o 
   6  13   1        9.62        5.34      8.40 o 
   7  13   1        1.17        1.81      9.95 o 
   8  13   1       12.72       12.74     18.11 o 
   9  13   1       21.85       12.25     21.28 o 
  -9  14   1        2.06        9.72     23.96 o 
  -8  14   1       34.37       31.61     18.19 o 
  -7  14   1       12.26        8.24     11.62 o 
  -6  14   1       13.94        9.99      8.21 o 
  -5  14   1        3.02        3.19      7.01 o 
  -4  14   1       29.86       23.29      8.07 o 
  -3  14   1      457.02      424.10     54.71 o 
  -2  14   1       28.12       41.77      9.94 o 
  -1  14   1      318.07      344.08     19.86 o 
   0  14   1      180.69      160.46     14.15 o 
   1  14   1        1.94       -1.76      8.80 o 
   2  14   1       94.39       75.65      9.96 o 
   3  14   1        0.98        0.59      7.68 o 
   4  14   1       21.24       21.74      8.19 o 
   5  14   1        0.79       -1.30      8.33 o 
   6  14   1        3.24       16.25      8.27 o 
   7  14   1        3.54       16.26     10.16 o 
   8  14   1       57.75       66.07     21.68 o 
  -8  15   1        2.37       -0.24     13.87 o 
  -7  15   1       52.79       66.60     14.17 o 
  -6  15   1        0.22       15.95      9.50 o 
  -5  15   1       32.35       27.15      8.76 o 
  -4  15   1        0.04       -1.18      7.68 o 
  -3  15   1       53.61       35.57     10.60 o 
  -2  15   1      165.90      130.99     20.61 o 
  -1  15   1      223.09      197.32     16.37 o 
   0  15   1       95.50       87.70     12.43 o 
   1  15   1      153.77      141.94     15.16 o 
   2  15   1      541.49      570.98     22.37 o 
   3  15   1       29.17       16.05      9.32 o 
   4  15   1        3.66        1.14      8.95 o 
   5  15   1       23.09       22.85     10.43 o 
   6  15   1        0.80       -2.91      9.11 o 
   7  15   1       29.32       26.01     12.51 o 
   8  15   1        0.01        7.83     19.63 o 
  -7  16   1        3.92        9.17     12.61 o 
  -6  16   1        8.41        3.57      9.71 o 
  -5  16   1        4.74        6.87      9.34 o 
  -4  16   1        9.51       12.08      9.29 o 
  -3  16   1      115.68      120.48     19.77 o 
  -2  16   1       74.53       50.41     11.62 o 
  -1  16   1       36.84       39.27     10.45 o 
   0  16   1       36.25       23.84     10.68 o 
   1  16   1      243.41      224.21     19.19 o 
   2  16   1       16.13       18.39     11.39 o 
   3  16   1        9.15        0.98     10.89 o 
   4  16   1       62.65       72.71     11.87 o 
   5  16   1       33.89       36.48     11.46 o 
   6  16   1        9.20        4.40     10.66 o 
   7  16   1      119.46      168.35     18.60 o 
  -6  17   1       62.53       67.03     18.42 o 
  -5  17   1       11.38       14.24     10.88 o 
  -4  17   1        7.26        2.71      9.18 o 
  -3  17   1       95.01      106.46     15.74 o 
  -2  17   1      207.07      185.05     17.90 o 
  -1  17   1        0.19       -1.71      9.39 o 
   0  17   1       25.74       13.50     10.66 o 
   1  17   1       50.73       47.54     13.96 o 
   2  17   1        6.15        2.75     12.07 o 
   3  17   1        1.42        6.88     11.28 o 
   4  17   1        0.22        1.39     12.44 o 
   5  17   1        7.80       26.21     13.71 o 
   6  17   1       47.85       81.56     17.70 o 
  -5  18   1       50.76       53.43     13.22 o 
  -4  18   1       12.90       16.86     11.20 o 
  -3  18   1       20.09       24.90     13.29 o 
  -2  18   1       20.19       29.91     12.60 o 
  -1  18   1       43.61       31.12     13.11 o 
   0  18   1       50.83       57.23     14.07 o 
   1  18   1       11.63        8.87     13.32 o 
   2  18   1      144.37      118.46     18.24 o 
   3  18   1       88.60       98.25     15.81 o 
   4  18   1        0.27        2.90     14.58 o 
   5  18   1        5.87        3.76     14.16 o 
  -3  19   1        1.37       -1.58     12.61 o 
  -2  19   1       31.10       29.71     14.83 o 
  -1  19   1        4.97        9.46     13.57 o 
   0  19   1       14.12       11.97     14.41 o 
   1  19   1       58.24       56.94     16.17 o 
   2  19   1       69.40       77.83     17.41 o 
   3  19   1       18.47       18.43     15.58 o 
 -13   0   2       72.70       88.81     35.86 o 
 -12   0   2        0.49       13.40     26.81 o 
 -11   0   2       75.98       64.01     25.13 o 
 -10   0   2      123.82      112.26     27.48 o 
  -9   0   2     1091.66     1107.72     64.84 o 
  -8   0   2       23.19       13.40     17.43 o 
  -7   0   2       93.27       91.49     20.78 o 
  -6   0   2      202.69      227.54     26.81 o 
  -5   0   2      267.14      230.71     20.94 o 
  -4   0   2      238.26      232.74     23.71 o 
  -3   0   2      240.99      298.15     20.02 o 
  -2   0   2    18553.13    17896.46    168.23 o 
  -1   0   2      277.07      224.19     12.32 o 
   0   0   2     1084.84      939.13     27.68 o 
   1   0   2     1345.80     1197.28     37.70 o 
   2   0   2       51.55       67.35      8.61 o 
   3   0   2     1007.99      993.36     65.68 o 
   4   0   2      165.61      175.89     15.32 o 
   5   0   2      971.19      999.74     33.47 o 
   6   0   2      285.19      295.46     19.30 o 
   7   0   2      688.91      661.82     27.97 o 
   8   0   2      756.73      683.13     54.96 o 
   9   0   2        0.08       20.27     24.30 o 
  10   0   2      236.30      272.11     44.57 o 
  11   0   2      126.09      143.09     38.54 o 
  12   0   2      121.03       87.80     31.17 o 
 -12   1   2      159.04      165.07     23.15 o 
 -11   1   2       36.13       48.87     21.36 o 
 -10   1   2     1078.97     1121.20     62.08 o 
  -9   1   2        0.03       -7.36     13.03 o 
  -8   1   2      311.70      313.77     23.49 o 
  -7   1   2      481.61      549.43     36.53 o 
  -6   1   2      579.21      518.69     86.59 o 
  -5   1   2      459.59      429.63     13.83 o 
  -4   1   2      513.22      572.04     35.29 o 
  -3   1   2      145.35      175.66      8.54 o 
  -2   1   2      770.83     1019.45     27.97 o 
  -1   1   2    22076.28    21060.62    282.22 o 
   0   1   2    17525.99    16555.61    257.45 o 
   1   1   2     3043.72     2892.35     48.44 o 
   2   1   2        2.48        4.30      4.17 o 
   3   1   2       15.42        8.68      5.29 o 
   4   1   2     1735.14     1789.02     29.09 o 
   5   1   2      134.50      121.71      9.29 o 
   6   1   2        0.09        0.60      5.87 o 
   7   1   2       20.56       30.48      7.88 o 
   8   1   2       39.23       34.49     14.02 o 
   9   1   2     1130.56     1111.34     51.00 o 
  10   1   2      229.41      231.88     31.00 o 
  11   1   2        0.04       -3.98     16.64 o 
  12   1   2        0.03        2.68     21.99 o 
 -12   2   2       40.96       46.40     16.79 o 
 -11   2   2        0.11       -2.40     14.55 o 
 -10   2   2       74.58       85.52     16.77 o 
  -9   2   2      604.57      680.01     31.95 o 
  -8   2   2        0.09       -8.49      9.18 o 
  -7   2   2      233.40      229.59     17.11 o 
  -6   2   2       15.71       17.30      5.96 o 
  -5   2   2       41.93       33.69      3.68 o 
  -4   2   2       13.22        2.71      3.61 o 
  -3   2   2        8.17        0.55      3.64 o 
  -2   2   2     1825.49     1841.88     84.92 o 
  -1   2   2     3884.85     3682.88     49.34 o 
   0   2   2      223.06      193.97      8.82 o 
   1   2   2       17.32       10.17      3.28 o 
   2   2   2      406.21      469.56     21.79 o 
   3   2   2      595.26      627.55     17.93 o 
   4   2   2       15.66       16.18      4.82 o 
   5   2   2        8.87       12.23      5.84 o 
   6   2   2        7.77        2.39      6.28 o 
   7   2   2      872.99      824.06     22.06 o 
   8   2   2      381.17      366.56     28.77 o 
   9   2   2       65.65       50.66     16.28 o 
  10   2   2       89.74       74.21     21.33 o 
  11   2   2        9.62        2.07     19.43 o 
  12   2   2        2.13        4.42     20.21 o 
 -12   3   2        6.10       11.09     16.69 o 
 -11   3   2       14.65        5.62     14.30 o 
 -10   3   2      680.26      714.41     34.42 o 
  -9   3   2       59.67       53.32     14.03 o 
  -8   3   2       99.21      109.12     14.90 o 
  -7   3   2       61.89       70.87     12.15 o 
  -6   3   2        0.36        1.52      3.15 o 
  -5   3   2        8.95        4.34      3.09 o 
  -4   3   2      390.76      388.24     12.41 o 
  -3   3   2      330.66      346.61     14.15 o 
  -2   3   2        2.48        4.46      3.47 o 
  -1   3   2     3956.44     4150.58     79.54 o 
   0   3   2      908.81      984.01     31.72 o 
   1   3   2      868.35      804.42     13.81 o 
   2   3   2       23.71       35.29      5.74 o 
   3   3   2      192.72      191.01     10.38 o 
   4   3   2      399.98      450.63     13.73 o 
   5   3   2      765.91      841.03     25.41 o 
   6   3   2      161.53      159.12      9.59 o 
   7   3   2        0.13       -0.82      8.74 o 
   8   3   2      276.95      282.46     26.08 o 
   9   3   2     1005.35      839.72     45.18 o 
  10   3   2       31.56       16.13     15.66 o 
  11   3   2        1.03        3.55     18.11 o 
  12   3   2        7.51       -2.18     18.36 o 
 -12   4   2       26.64       14.90     15.83 o 
 -11   4   2       24.46       35.07     15.12 o 
 -10   4   2        5.61       10.21     12.87 o 
  -9   4   2       20.28       10.06     11.77 o 
  -8   4   2       33.60       27.29     11.13 o 
  -7   4   2       36.94       37.75     10.65 o 
  -6   4   2        9.59        8.64      3.74 o 
  -5   4   2        5.10        2.91      3.22 o 
  -4   4   2       75.85       81.69      5.37 o 
  -3   4   2        5.66        3.29      3.94 o 
  -2   4   2      277.93      249.72      8.07 o 
  -1   4   2     4771.77     5083.69    177.88 o 
   0   4   2     1170.04     1305.15     20.68 o 
   1   4   2      102.31      113.71      6.73 o 
   2   4   2        0.26        3.50      4.72 o 
   3   4   2      180.68      171.13      9.56 o 
   4   4   2      271.21      281.66     13.05 o 
   5   4   2        1.94       -0.99      5.35 o 
   6   4   2        0.07       -3.36      6.48 o 
   7   4   2       22.30       18.28      7.40 o 
   8   4   2       44.13       39.64     14.33 o 
   9   4   2       10.29        4.53     13.82 o 
  10   4   2      164.80      158.09     24.27 o 
  11   4   2       14.93       22.23     21.00 o 
 -12   5   2       23.93       39.32     19.09 o 
 -11   5   2      248.42      284.73     26.44 o 
 -10   5   2       92.20       88.40     17.41 o 
  -9   5   2       27.38       31.71     13.94 o 
  -8   5   2        0.54       -3.02      9.64 o 
  -7   5   2      370.69      378.94     47.73 o 
  -6   5   2     1014.18     1011.50     38.81 o 
  -5   5   2       25.13       31.99      4.51 o 
  -4   5   2      776.51      757.76     19.73 o 
  -3   5   2      419.33      405.42     15.09 o 
  -2   5   2      117.13      124.24      9.05 o 
  -1   5   2     2772.20     2961.25     37.75 o 
   0   5   2       94.56       95.70      5.81 o 
   1   5   2      156.79      173.35      9.12 o 
   2   5   2      421.82      444.83     13.82 o 
   3   5   2      345.49      399.49     14.05 o 
   4   5   2      188.74      187.73      8.97 o 
   5   5   2      131.79      132.27      8.45 o 
   6   5   2      388.55      387.99     24.02 o 
   7   5   2       63.62       67.87      9.04 o 
   8   5   2      222.81      241.78     25.80 o 
   9   5   2      368.13      328.59     33.26 o 
  10   5   2       58.55       37.08     19.24 o 
  11   5   2        4.27        6.93     18.56 o 
 -12   6   2       17.64       17.54     17.93 o 
 -11   6   2        2.53        5.69     15.33 o 
 -10   6   2       82.85       87.92     16.77 o 
  -9   6   2      384.37      381.40     25.30 o 
  -8   6   2      271.42      292.66     24.35 o 
  -7   6   2      154.49      169.83     16.17 o 
  -6   6   2     1615.03     1622.97     76.59 o 
  -5   6   2     1899.00     1943.88     56.38 o 
  -4   6   2     1102.45     1099.11     51.55 o 
  -3   6   2      916.77      909.16     17.15 o 
  -2   6   2     1368.75     1415.40     30.28 o 
  -1   6   2      312.92      293.24     21.72 o 
   0   6   2       81.34      106.23      6.53 o 
   1   6   2      160.65      169.67      8.56 o 
   2   6   2     1058.16     1112.19     21.49 o 
   3   6   2      152.58      142.71      9.53 o 
   4   6   2      545.20      569.78     14.71 o 
   5   6   2      120.30      131.29      8.79 o 
   6   6   2      127.90      124.51     10.35 o 
   7   6   2       38.34       31.19      8.40 o 
   8   6   2        1.25      -13.26     13.44 o 
   9   6   2        0.33       -1.51     13.79 o 
  10   6   2       53.46       39.18     19.52 o 
  11   6   2       46.36       65.66     20.66 o 
 -12   7   2       89.61       84.86     23.88 o 
 -11   7   2      681.24      688.52     47.67 o 
 -10   7   2       73.21       74.56     16.81 o 
  -9   7   2       97.44       88.30     15.74 o 
  -8   7   2     1154.29     1289.26     96.51 o 
  -7   7   2      204.64      233.90     19.86 o 
  -6   7   2      123.66      113.65      7.76 o 
  -5   7   2       30.31       35.34      5.18 o 
  -4   7   2      494.32      506.22     13.34 o 
  -3   7   2     1672.14     1709.40     35.19 o 
  -2   7   2     1638.33     1648.85     27.64 o 
  -1   7   2      347.51      384.67     14.59 o 
   0   7   2      279.46      303.17     10.36 o 
   1   7   2     2425.41     2635.17    149.01 o 
   2   7   2     1005.67     1033.23     31.54 o 
   3   7   2       37.04       34.04      6.69 o 
   4   7   2     1864.47     2049.26     33.89 o 
   5   7   2     1112.63     1131.89     26.15 o 
   6   7   2        0.03       -4.71      7.17 o 
   7   7   2       60.41       59.68      9.23 o 
   8   7   2      212.90      220.15     43.23 o 
   9   7   2        1.33       -6.69     13.98 o 
  10   7   2       12.43        3.76     17.88 o 
  11   7   2        1.76        1.22     17.24 o 
 -11   8   2       34.08       16.62     20.19 o 
 -10   8   2       54.49       34.32     15.50 o 
  -9   8   2        8.18       14.64     13.33 o 
  -8   8   2      308.23      351.65     36.27 o 
  -7   8   2        9.22       17.05     10.92 o 
  -6   8   2      115.21      118.31     10.25 o 
  -5   8   2     1543.26     1586.53     49.69 o 
  -4   8   2      107.35      103.04      7.56 o 
  -3   8   2       68.40       72.00      6.30 o 
  -2   8   2      157.21      170.26     10.27 o 
  -1   8   2     1248.54     1293.22     29.55 o 
   0   8   2      893.23      872.01     36.12 o 
   1   8   2        0.01        3.21      5.49 o 
   2   8   2      244.78      222.88     11.06 o 
   3   8   2      587.11      553.03     28.90 o 
   4   8   2      705.70      684.88     19.92 o 
   5   8   2       11.98        7.53      7.10 o 
   6   8   2      333.39      285.57     14.51 o 
   7   8   2      593.47      562.16     20.26 o 
   8   8   2       55.56       46.11     16.44 o 
   9   8   2       25.92       21.92     17.82 o 
  10   8   2       57.77       76.96     22.66 o 
  11   8   2       91.64      108.23     26.71 o 
 -11   9   2        3.70       -1.19     16.12 o 
 -10   9   2        0.01       -4.36     17.30 o 
  -9   9   2       31.16       28.79     17.03 o 
  -8   9   2       12.54        4.85     12.18 o 
  -7   9   2       98.77       98.61     21.78 o 
  -6   9   2      476.21      444.28     27.12 o 
  -5   9   2      438.01      386.04     16.82 o 
  -4   9   2      327.55      315.02     12.00 o 
  -3   9   2      267.52      276.49     16.38 o 
  -2   9   2      164.83      164.95     10.72 o 
  -1   9   2      339.76      404.22     15.72 o 
   0   9   2      208.47      230.50     10.93 o 
   1   9   2        0.98       -0.31      4.79 o 
   2   9   2      488.02      490.38     17.15 o 
   3   9   2      465.35      474.69     16.25 o 
   4   9   2        0.02        4.12      6.45 o 
   5   9   2     1782.77     1851.14     34.48 o 
   6   9   2       60.02       56.28      9.01 o 
   7   9   2       34.33       18.33      7.87 o 
   8   9   2      203.66      183.49     24.20 o 
   9   9   2       54.64       43.74     17.51 o 
  10   9   2        6.79       -3.35     17.24 o 
 -11  10   2        1.14       14.66     19.60 o 
 -10  10   2       65.26       50.98     18.71 o 
  -9  10   2      102.77      111.60     20.42 o 
  -8  10   2       93.23       75.58     19.66 o 
  -7  10   2       18.99       22.51     11.62 o 
  -6  10   2      753.22      711.57     37.44 o 
  -5  10   2       46.17       41.76      7.27 o 
  -4  10   2       13.78       13.60      6.46 o 
  -3  10   2       13.73        6.21      6.38 o 
  -2  10   2      135.64      134.01     10.54 o 
  -1  10   2       38.01       30.84      6.86 o 
   0  10   2        0.07        0.59      4.88 o 
   1  10   2      216.02      195.74     11.11 o 
   2  10   2      157.84      156.51     10.95 o 
   3  10   2        1.87        0.39      5.65 o 
   4  10   2       30.41       28.80      6.99 o 
   5  10   2        6.08        6.65      7.60 o 
   6  10   2        1.62        2.76      8.01 o 
   7  10   2       52.29       30.41      8.56 o 
   8  10   2       71.16       66.05     19.81 o 
   9  10   2        1.69        4.63     15.28 o 
  10  10   2        0.08       -8.12     17.21 o 
 -10  11   2       25.32       11.27     16.66 o 
  -9  11   2        4.76        3.44     14.08 o 
  -8  11   2        6.12       -7.29     14.69 o 
  -7  11   2      560.70      663.52     67.45 o 
  -6  11   2       15.43       13.86      7.86 o 
  -5  11   2      107.10       97.09      9.56 o 
  -4  11   2        1.51       -2.41      5.99 o 
  -3  11   2      724.22      713.34     24.39 o 
  -2  11   2       55.97       62.57      8.61 o 
  -1  11   2       27.01       21.03      8.24 o 
   0  11   2      117.30      129.25     12.60 o 
   1  11   2        2.48       -2.11      7.13 o 
   2  11   2      133.25      106.76     10.04 o 
   3  11   2      154.18      139.83     10.82 o 
   4  11   2       65.64       64.42      9.10 o 
   5  11   2      158.47      129.76     11.11 o 
   6  11   2      174.35      160.70     15.89 o 
   7  11   2        6.57        5.17      8.77 o 
   8  11   2        7.69       14.60     14.72 o 
   9  11   2        0.02       -4.28     17.63 o 
  10  11   2       51.31      104.89     45.24 o 
 -10  12   2        8.52       19.17     16.91 o 
  -9  12   2        0.22        8.24     14.00 o 
  -8  12   2       18.90       21.15     17.27 o 
  -7  12   2       10.53       14.96     10.36 o 
  -6  12   2      113.82      103.56     13.40 o 
  -5  12   2       58.91       53.61      8.67 o 
  -4  12   2      210.85      186.74     13.13 o 
  -3  12   2      159.68      142.93     18.76 o 
  -2  12   2       39.65       32.51      8.24 o 
  -1  12   2       23.00       17.45      8.09 o 
   0  12   2      250.36      244.97     27.23 o 
   1  12   2      354.40      326.35     23.29 o 
   2  12   2       51.92       52.35      8.91 o 
   3  12   2       74.94       62.70      9.41 o 
   4  12   2       23.16       10.17      7.09 o 
   5  12   2      352.95      313.98     16.28 o 
   6  12   2       36.16       43.42      9.50 o 
   7  12   2      183.44      184.13     16.63 o 
   8  12   2        3.30       13.23     17.78 o 
   9  12   2        1.27       -7.46     17.02 o 
  -9  13   2       15.73       18.60     16.30 o 
  -8  13   2       17.68       21.91     14.58 o 
  -7  13   2      137.84      173.17     18.12 o 
  -6  13   2        0.04       -5.83      7.62 o 
  -5  13   2        7.10        8.40      7.59 o 
  -4  13   2      437.09      400.10     18.65 o 
  -3  13   2       68.28       77.64     10.60 o 
  -2  13   2      402.05      396.01     20.76 o 
  -1  13   2       76.14       61.31     11.55 o 
   0  13   2        4.08       -0.87      8.95 o 
   1  13   2      591.10      577.88     25.73 o 
   2  13   2      602.11      636.60     77.50 o 
   3  13   2      274.64      290.72     28.32 o 
   4  13   2      215.83      218.71     14.72 o 
   5  13   2       99.35       77.84     11.10 o 
   6  13   2      142.68      146.11     13.10 o 
   7  13   2        0.02       -0.03     11.06 o 
   8  13   2       23.97       40.85     19.41 o 
   9  13   2       85.27       78.51     22.37 o 
  -9  14   2       14.43       16.62     18.66 o 
  -8  14   2       58.97       70.98     21.28 o 
  -7  14   2        0.26        2.89     13.32 o 
  -6  14   2       57.77       61.48     14.30 o 
  -5  14   2       48.66       56.65     10.19 o 
  -4  14   2      372.30      326.35     18.36 o 
  -3  14   2        0.58        3.15      8.07 o 
  -2  14   2        4.68       -8.62      8.51 o 
  -1  14   2      134.84      150.74     14.85 o 
   0  14   2       68.21       56.54     11.43 o 
   1  14   2       18.39       30.07     11.51 o 
   2  14   2      179.60      220.81     18.38 o 
   3  14   2      535.23      557.95     57.81 o 
   4  14   2       98.49       83.87     13.97 o 
   5  14   2       23.76       29.51     10.91 o 
   6  14   2      160.03      142.13     15.67 o 
   7  14   2      186.20      220.51     21.88 o 
   8  14   2       17.37       14.36     19.78 o 
  -8  15   2        9.22       21.06     17.86 o 
  -7  15   2      159.55      147.72     35.10 o 
  -6  15   2      133.31      151.78     18.77 o 
  -5  15   2       58.51       48.67      9.96 o 
  -4  15   2        2.23       12.22      9.73 o 
  -3  15   2       67.59       82.91     12.80 o 
  -2  15   2      242.11      260.31     19.06 o 
  -1  15   2       62.87       72.32     12.44 o 
   0  15   2        6.82        2.98     10.53 o 
   1  15   2      434.82      442.47     60.66 o 
   2  15   2       61.33      103.00     14.81 o 
   3  15   2      209.91      263.33     38.79 o 
   4  15   2       46.26       45.71     13.73 o 
   5  15   2       89.27      109.07     16.02 o 
   6  15   2      119.41      143.93     16.95 o 
   7  15   2        6.26        8.59     17.76 o 
  -7  16   2       15.98       13.28     15.42 o 
  -6  16   2        7.69        5.78     13.09 o 
  -5  16   2       18.89       21.84      9.10 o 
  -4  16   2      246.65      249.04     20.20 o 
  -3  16   2        1.67       -3.73      9.83 o 
  -2  16   2        4.94       -0.50     10.06 o 
  -1  16   2       87.95       99.95     14.54 o 
   0  16   2        8.74        2.02      9.82 o 
   1  16   2       38.15       29.85     11.84 o 
   2  16   2       29.53       26.78     10.74 o 
   3  16   2       42.07       47.10     14.19 o 
   4  16   2        4.38        4.73     11.40 o 
   5  16   2       48.04       48.88     14.03 o 
   6  16   2        0.51       -4.27     10.78 o 
  -6  17   2        0.56       -1.14     12.53 o 
  -5  17   2       34.90       13.70     11.58 o 
  -4  17   2       23.69       22.28     15.67 o 
  -3  17   2       10.73       15.49     10.74 o 
  -2  17   2       19.32       19.03     12.89 o 
  -1  17   2        0.98       -6.36     11.34 o 
   0  17   2        8.80       10.85     11.93 o 
   1  17   2        4.40        5.10     10.70 o 
   2  17   2       12.81       25.25     12.61 o 
   3  17   2       50.48       50.49     14.13 o 
   4  17   2       26.39       27.69     14.26 o 
   5  17   2        1.95       -0.86     11.67 o 
  -5  18   2        1.11       -0.33     11.39 o 
  -4  18   2        1.84       -0.56     12.24 o 
  -3  18   2        0.04       -0.22     11.82 o 
  -2  18   2       20.09       11.85     13.88 o 
  -1  18   2       70.83      100.04     17.94 o 
   0  18   2        0.19       -0.70     12.05 o 
   1  18   2       10.14        5.62     13.64 o 
   2  18   2       21.41       11.63     13.91 o 
   3  18   2        3.22       10.14     11.92 o 
   4  18   2       11.78       17.23     16.59 o 
  -3  19   2       32.15       44.28     15.20 o 
  -2  19   2       16.94       19.05     14.59 o 
  -1  19   2        0.56        1.52     13.33 o 
   0  19   2       11.50       10.47     14.23 o 
   1  19   2       49.28       73.99     16.24 o 
   2  19   2       13.24       23.04     13.55 o 
 -12   1   3       13.89       14.61     16.21 o 
 -11   1   3       34.03       41.09     15.67 o 
 -10   1   3       10.06       11.93     13.36 o 
  -9   1   3       74.34       73.86     16.51 o 
  -8   1   3        0.06        5.49     11.35 o 
  -7   1   3       36.36       39.22     11.79 o 
  -6   1   3       13.27        7.39      4.88 o 
  -5   1   3        0.16        0.48      4.85 o 
  -4   1   3       59.08       34.98      5.48 o 
  -3   1   3      181.93      169.61      9.25 o 
  -2   1   3       10.16        6.68      5.59 o 
  -1   1   3     1282.75     1402.45     28.28 o 
   0   1   3       51.56       49.83      4.53 o 
   1   1   3      192.61      183.73      6.70 o 
   2   1   3     1681.60     1848.49     48.85 o 
   3   1   3      109.24      132.67      9.90 o 
   4   1   3       54.39       58.67      8.79 o 
   5   1   3      313.20      282.72     14.57 o 
   6   1   3       21.47       14.31      7.87 o 
   7   1   3       56.40       42.74      9.10 o 
   8   1   3      244.66      235.26     39.04 o 
   9   1   3        1.04        0.56     15.08 o 
  10   1   3       12.29       -1.61     15.22 o 
  11   1   3       37.60       16.72     17.00 o 
 -12   2   3        5.02        4.45     15.95 o 
 -11   2   3       82.15       72.03     18.34 o 
 -10   2   3       40.39       40.47     14.12 o 
  -9   2   3      171.25      212.89     20.26 o 
  -8   2   3        0.06       -3.30      9.97 o 
  -7   2   3      606.55      615.79     25.98 o 
  -6   2   3       60.53       64.24      8.12 o 
  -5   2   3       38.77       30.62      5.32 o 
  -4   2   3      692.93      783.64     31.48 o 
  -3   2   3      499.44      656.26     32.26 o 
  -2   2   3      754.83      726.50     21.25 o 
  -1   2   3     1731.52     1770.55     63.95 o 
   0   2   3       35.80       41.52      5.73 o 
   1   2   3      358.74      375.84      9.08 o 
   2   2   3      133.38      120.17      9.06 o 
   3   2   3        2.87        3.65      5.98 o 
   4   2   3      575.99      628.91     20.70 o 
   5   2   3       13.17        9.35      7.37 o 
   6   2   3      313.58      289.57     16.47 o 
   7   2   3       13.25       16.14      8.50 o 
   8   2   3      530.89      478.47     34.64 o 
   9   2   3       53.58       26.71     17.86 o 
  10   2   3      102.01       87.26     23.20 o 
  11   2   3      171.56      125.95     26.01 o 
 -12   3   3       17.21        5.62     16.95 o 
 -11   3   3      163.45      161.97     21.05 o 
 -10   3   3       54.77       58.58     15.21 o 
  -9   3   3       40.32       41.22     12.55 o 
  -8   3   3      218.75      222.77     18.37 o 
  -7   3   3      144.28      147.72     14.80 o 
  -6   3   3       19.59       22.53      7.19 o 
  -5   3   3      746.99      762.46     44.85 o 
  -4   3   3     2570.69     2676.94     65.74 o 
  -3   3   3        4.32        5.23      4.98 o 
  -2   3   3       64.48       52.17      8.02 o 
  -1   3   3      113.42       94.55      9.57 o 
   0   3   3     1018.44     1080.41     33.86 o 
   1   3   3      215.30      192.57      8.88 o 
   2   3   3       17.36       19.65      6.57 o 
   3   3   3      156.04      138.61     10.45 o 
   4   3   3      404.50      421.66     20.15 o 
   5   3   3       37.16       25.73      7.63 o 
   6   3   3      164.02      122.85     11.79 o 
   7   3   3       76.41       64.81      9.99 o 
   8   3   3     1200.72     1208.02     52.80 o 
   9   3   3      368.96      335.76     32.32 o 
  10   3   3        1.88       19.10     18.32 o 
  11   3   3        0.60        0.09     21.09 o 
 -12   4   3       26.78       17.61     19.14 o 
 -11   4   3      142.26      171.72     21.76 o 
 -10   4   3       75.00       81.78     17.21 o 
  -9   4   3      334.91      364.37     39.04 o 
  -8   4   3       11.96        2.77     10.36 o 
  -7   4   3        9.90       12.27      9.93 o 
  -6   4   3        6.17        5.51      6.63 o 
  -5   4   3      841.25      864.73     37.60 o 
  -4   4   3       12.22        8.48      6.87 o 
  -3   4   3      734.50      753.94     29.29 o 
  -2   4   3     1714.15     1652.57     32.31 o 
  -1   4   3     3384.57     3626.28    117.45 o 
   0   4   3        5.05        2.76      4.14 o 
   1   4   3        0.10        1.93      4.25 o 
   2   4   3     1294.99     1504.94     33.72 o 
   3   4   3       24.73       37.34      7.02 o 
   4   4   3        8.31        4.52      6.59 o 
   5   4   3      375.34      340.59     18.94 o 
   6   4   3      721.05      716.98     32.26 o 
   7   4   3       88.70       74.05     10.39 o 
   8   4   3      244.57      240.58     18.71 o 
   9   4   3      142.59      135.96     22.82 o 
  10   4   3      146.15      152.64     27.48 o 
  11   4   3      112.55      124.67     27.09 o 
 -12   5   3       21.80       21.85     18.67 o 
 -11   5   3       96.72      111.36     26.24 o 
 -10   5   3      444.20      482.32     66.10 o 
  -9   5   3        2.75       -3.58     12.00 o 
  -8   5   3      158.34      166.88     17.29 o 
  -7   5   3       69.17       84.36     13.09 o 
  -6   5   3      262.78      259.71     16.47 o 
  -5   5   3      155.57      150.20      9.18 o 
  -4   5   3      231.71      255.28     12.77 o 
  -3   5   3       57.08       50.12      5.86 o 
  -2   5   3     1424.29     1591.52     66.01 o 
  -1   5   3       28.83       23.86      6.91 o 
   0   5   3     1649.75     1807.37     48.93 o 
   1   5   3       59.24       63.47      6.37 o 
   2   5   3       52.55       47.20      7.18 o 
   3   5   3      221.66      195.40     12.84 o 
   4   5   3     1986.08     2031.40     36.48 o 
   5   5   3        9.48        9.91      9.19 o 
   6   5   3       97.60       99.97     11.46 o 
   7   5   3      324.69      306.07     16.95 o 
   8   5   3      531.69      502.43     23.87 o 
   9   5   3       71.62       52.80     18.78 o 
  10   5   3       38.58       26.84     22.20 o 
  11   5   3        0.81       -7.30     19.86 o 
 -12   6   3       91.11       92.46     25.56 o 
 -11   6   3        6.89        1.40     17.94 o 
 -10   6   3       84.75       71.37     22.08 o 
  -9   6   3      254.07      204.01     36.78 o 
  -8   6   3      246.76      254.63     26.51 o 
  -7   6   3        1.52       -7.76      9.39 o 
  -6   6   3       44.26       44.82      8.94 o 
  -5   6   3      182.16      155.91      8.54 o 
  -4   6   3       11.27       12.15      5.74 o 
  -3   6   3      246.54      200.88     17.30 o 
  -2   6   3        0.46       -0.82      5.97 o 
  -1   6   3      625.34      745.04     30.11 o 
   0   6   3     1824.59     2179.22     68.05 o 
   1   6   3        9.69       11.13      6.09 o 
   2   6   3      265.70      318.83     13.90 o 
   3   6   3       74.91       93.00      9.67 o 
   4   6   3      230.90      228.40     13.86 o 
   5   6   3      524.65      516.94     20.17 o 
   6   6   3        0.44       -3.41      8.07 o 
   7   6   3       24.88       11.27      9.17 o 
   8   6   3       29.12       22.80     11.02 o 
   9   6   3       40.74       34.42     16.78 o 
  10   6   3        0.56       10.50     17.30 o 
  11   6   3        4.42       16.45     18.11 o 
 -11   7   3       23.67       45.53     20.86 o 
 -10   7   3      382.32      400.28     35.62 o 
  -9   7   3        5.40        3.05     12.89 o 
  -8   7   3        0.01        0.48     14.68 o 
  -7   7   3       36.02       23.57     12.33 o 
  -6   7   3      146.81      126.93     13.96 o 
  -5   7   3      258.64      241.23     16.76 o 
  -4   7   3       13.73       10.93      6.12 o 
  -3   7   3        5.99        2.20      5.99 o 
  -2   7   3      317.60      348.02     18.25 o 
  -1   7   3        9.12       11.31      7.21 o 
   0   7   3      977.13     1066.57     27.03 o 
   1   7   3      433.90      406.50     15.38 o 
   2   7   3        8.06        1.31      5.57 o 
   3   7   3      108.87      104.40      9.85 o 
   4   7   3       38.16       35.46      8.50 o 
   5   7   3      198.95      199.56     13.74 o 
   6   7   3       60.32       58.94     10.58 o 
   7   7   3       21.72       11.94      8.77 o 
   8   7   3       74.96       61.59     12.55 o 
   9   7   3       10.66        7.30     16.52 o 
  10   7   3        5.59       13.81     17.35 o 
 -11   8   3       17.14       24.31     21.23 o 
 -10   8   3       16.73       12.44     17.81 o 
  -9   8   3      164.89      171.62     25.12 o 
  -8   8   3        4.71       -3.50     14.64 o 
  -7   8   3        1.45        4.05     13.84 o 
  -6   8   3      429.19      477.54     37.09 o 
  -5   8   3       20.05       18.73      6.23 o 
  -4   8   3       79.42       59.69      9.13 o 
  -3   8   3      304.35      297.30     14.88 o 
  -2   8   3      116.24      123.88     11.16 o 
  -1   8   3       16.81       15.78      7.04 o 
   0   8   3      112.90      119.92      7.81 o 
   1   8   3       19.19       27.72      7.10 o 
   2   8   3      517.96      512.07     17.47 o 
   3   8   3      261.65      269.97     14.10 o 
   4   8   3        1.92       -0.86      7.44 o 
   5   8   3       60.41       48.19      9.64 o 
   6   8   3       28.60       28.82      9.41 o 
   7   8   3        4.18        5.31      9.53 o 
   8   8   3       10.62        5.30      9.99 o 
   9   8   3       11.03       20.27     18.92 o 
  10   8   3       37.94       51.73     20.86 o 
 -11   9   3      110.07      115.96     24.70 o 
 -10   9   3        2.95        2.18     14.51 o 
  -9   9   3       79.38       50.18     17.57 o 
  -8   9   3      228.29      236.13     42.06 o 
  -7   9   3      796.27      823.23    109.58 o 
  -6   9   3       43.36       48.26     12.75 o 
  -5   9   3       75.08       73.55      8.64 o 
  -4   9   3      207.17      233.12     13.66 o 
  -3   9   3      367.36      329.01     18.34 o 
  -2   9   3        7.49        6.35      7.17 o 
  -1   9   3      132.76      123.08     11.47 o 
   0   9   3       43.83       50.76      8.56 o 
   1   9   3       44.23       43.35     10.80 o 
   2   9   3      117.42      134.52     11.29 o 
   3   9   3      135.89      131.49     11.64 o 
   4   9   3       19.23        7.86      7.73 o 
   5   9   3      983.19      970.29     39.78 o 
   6   9   3        9.90       14.46      9.34 o 
   7   9   3      202.12      188.19     15.04 o 
   8   9   3        0.07       -2.42      9.13 o 
   9   9   3        0.61       -3.28     16.39 o 
  10   9   3        3.88       10.97     22.60 o 
 -10  10   3      200.89      219.19     29.23 o 
  -9  10   3        0.43       -5.91     15.90 o 
  -8  10   3        0.09       11.03     13.51 o 
  -7  10   3       33.63       21.52     14.58 o 
  -6  10   3      228.50      246.72     20.99 o 
  -5  10   3      698.87      672.49     31.85 o 
  -4  10   3      545.25      525.75     19.89 o 
  -3  10   3        5.80        8.06      6.89 o 
  -2  10   3      411.58      424.00     18.68 o 
  -1  10   3      122.55      114.24     11.50 o 
   0  10   3       11.85       12.16      9.65 o 
   1  10   3      571.94      586.43     31.58 o 
   2  10   3      389.43      392.75     29.83 o 
   3  10   3      689.73      717.12     22.25 o 
   4  10   3        7.58       13.78      7.81 o 
   5  10   3        0.02        8.56      9.00 o 
   6  10   3       92.18       89.79     11.45 o 
   7  10   3      245.02      229.12     21.43 o 
   8  10   3       13.96        8.81     10.73 o 
   9  10   3       80.49       88.01     30.08 o 
 -10  11   3        5.44        3.76     17.57 o 
  -9  11   3        6.63       -8.80     17.80 o 
  -8  11   3      144.85      137.57     22.24 o 
  -7  11   3      294.71      295.10     28.63 o 
  -6  11   3       20.61        9.48     10.87 o 
  -5  11   3       19.31       27.64      8.22 o 
  -4  11   3      348.53      371.74     17.96 o 
  -3  11   3      437.51      427.17     19.01 o 
  -2  11   3        4.44        1.21      6.29 o 
  -1  11   3      351.55      351.10     17.73 o 
   0  11   3      179.07      186.91     16.02 o 
   1  11   3      117.94      126.81     14.23 o 
   2  11   3      194.76      183.19     16.59 o 
   3  11   3      255.20      249.99     48.42 o 
   4  11   3      105.91      115.28     14.63 o 
   5  11   3     1117.11     1186.82     53.20 o 
   6  11   3        6.40        2.42      9.34 o 
   7  11   3      155.69      149.84     13.61 o 
   8  11   3       24.80       20.50     10.25 o 
   9  11   3       40.19       50.17     20.89 o 
  -9  12   3        7.35       10.31     17.35 o 
  -8  12   3        2.58        5.07     15.93 o 
  -7  12   3        5.70       15.74     16.58 o 
  -6  12   3      435.99      474.18     36.22 o 
  -5  12   3        0.42       -3.77      6.94 o 
  -4  12   3      135.18      139.21     13.38 o 
  -3  12   3      101.97       94.15     11.33 o 
  -2  12   3       74.06       82.29     10.87 o 
  -1  12   3       70.54       84.86     11.74 o 
   0  12   3       98.77      126.94     14.28 o 
   1  12   3      585.33      628.28     28.74 o 
   2  12   3       40.29       35.58     11.65 o 
   3  12   3      760.01      783.44     32.20 o 
   4  12   3        0.38        3.66     10.53 o 
   5  12   3       22.57       29.31     10.40 o 
   6  12   3        4.28        5.54     10.11 o 
   7  12   3      118.31       97.49     14.95 o 
   8  12   3        0.34        1.44     11.90 o 
  -9  13   3        4.16        5.77     17.62 o 
  -8  13   3        0.64       -7.22     13.45 o 
  -7  13   3       20.25       29.01     17.20 o 
  -6  13   3       60.11       41.34     13.70 o 
  -5  13   3        2.26        6.60      8.73 o 
  -4  13   3      145.59      130.87     13.03 o 
  -3  13   3       15.62       11.03      9.06 o 
  -2  13   3       16.65        7.59      7.79 o 
  -1  13   3       24.58       14.05     11.23 o 
   0  13   3        9.64        9.30      9.88 o 
   1  13   3       64.77       74.82     19.27 o 
   2  13   3       87.32       88.00     14.57 o 
   3  13   3        5.85        7.33     10.74 o 
   4  13   3       62.60       82.35     14.72 o 
   5  13   3       98.32       63.03     13.47 o 
   6  13   3       23.21       13.94     10.91 o 
   7  13   3       75.29       83.67     20.19 o 
   8  13   3       19.68       -2.35     40.72 o 
  -8  14   3        6.99       16.27     18.19 o 
  -7  14   3       93.07       54.11     17.50 o 
  -6  14   3       18.43       32.76     14.47 o 
  -5  14   3       56.73       57.44     10.88 o 
  -4  14   3      191.48      189.56     15.58 o 
  -3  14   3        4.81       -1.77      8.31 o 
  -2  14   3        6.52       -0.19     10.24 o 
  -1  14   3        0.84       -3.23     10.10 o 
   0  14   3        6.51       10.30     11.50 o 
   1  14   3       64.07       64.69     13.80 o 
   2  14   3      198.04      164.13     22.62 o 
   3  14   3       44.64       40.96     12.62 o 
   4  14   3        3.46        0.72     10.39 o 
   5  14   3        0.94       -0.96     12.85 o 
   6  14   3        0.84      -10.54     10.82 o 
   7  14   3        1.32       -7.96     14.22 o 
  -7  15   3        7.07       17.64     15.67 o 
  -6  15   3       14.02       10.39     14.61 o 
  -5  15   3       27.77       31.40      9.41 o 
  -4  15   3        0.41       -1.38      9.29 o 
  -3  15   3       32.42       36.88     10.46 o 
  -2  15   3       78.24       80.63     15.11 o 
  -1  15   3       12.17       20.98     12.46 o 
   0  15   3       34.65       48.18     13.44 o 
   1  15   3      168.42      169.50     18.95 o 
   2  15   3        1.86       -3.05     11.16 o 
   3  15   3        6.19        9.96     11.53 o 
   4  15   3       40.80       51.39     13.69 o 
   5  15   3       42.34       42.04     15.30 o 
   6  15   3        8.62        5.78     12.09 o 
  -6  16   3       23.65       31.69     14.61 o 
  -5  16   3       31.91       43.54     11.59 o 
  -4  16   3       49.77       37.71     11.74 o 
  -3  16   3        0.42        1.99     11.23 o 
  -2  16   3       96.08      118.78     18.93 o 
  -1  16   3      205.98      222.44     20.89 o 
   0  16   3       38.82       45.20     14.47 o 
   1  16   3        8.64       22.88     12.33 o 
   2  16   3      312.19      393.26     35.52 o 
   3  16   3       43.10       43.96     13.51 o 
   4  16   3       12.61        6.42     11.83 o 
   5  16   3       28.07       32.64     14.32 o 
  -5  17   3       45.93       53.64     12.15 o 
  -4  17   3       40.21       57.23     14.68 o 
  -3  17   3      150.05      175.09     22.12 o 
  -2  17   3       28.44       30.26     13.93 o 
  -1  17   3       47.61       78.64     16.94 o 
   0  17   3       69.70       63.78     14.94 o 
   1  17   3      301.60      296.52     24.52 o 
   2  17   3       18.39       31.44     14.10 o 
   3  17   3       86.89       89.22     17.37 o 
   4  17   3       30.64       23.25     15.82 o 
  -4  18   3       22.99       24.12     14.57 o 
  -3  18   3        0.43       14.68     13.37 o 
  -2  18   3      121.15      170.87     20.74 o 
  -1  18   3       60.21       80.34     17.20 o 
   0  18   3        0.05        4.26     13.50 o 
   1  18   3       80.37      113.75     20.57 o 
   2  18   3      118.87      119.96     21.11 o 
 -12   0   4       56.53       56.12     22.15 o 
 -11   0   4        0.01        0.27     18.27 o 
 -10   0   4      506.63      542.55     49.09 o 
  -9   0   4      316.54      339.97     37.53 o 
  -8   0   4        0.40        4.69     16.76 o 
  -7   0   4      614.76      648.45     43.40 o 
  -6   0   4      129.26      126.25     13.16 o 
  -5   0   4        0.82        2.21      7.85 o 
  -4   0   4     1348.00     1359.04     33.92 o 
  -3   0   4      247.96      278.49     23.29 o 
  -2   0   4      870.75      924.29     32.27 o 
  -1   0   4     5460.91     5420.18     75.16 o 
   0   0   4      478.98      448.63     20.64 o 
   1   0   4       13.70        1.91      5.84 o 
   2   0   4       40.84       59.34     12.68 o 
   3   0   4      759.64      785.26     34.95 o 
   4   0   4      231.47      181.13     18.90 o 
   5   0   4      188.57      180.90     20.65 o 
   6   0   4      703.22      749.09     38.20 o 
   7   0   4       77.11       80.86     17.07 o 
   8   0   4       27.11       34.52     25.47 o 
   9   0   4       76.34       57.81     25.97 o 
  10   0   4      144.06      149.46     37.20 o 
 -12   1   4       51.08       43.84     22.80 o 
 -11   1   4       92.29       97.19     18.26 o 
 -10   1   4      126.55      136.09     17.88 o 
  -9   1   4      468.83      475.12     27.12 o 
  -8   1   4        1.23        9.96     10.21 o 
  -7   1   4       57.98       79.62     12.43 o 
  -6   1   4       18.30       14.64      6.33 o 
  -5   1   4      147.54      127.65      8.69 o 
  -4   1   4        0.10        0.14      5.13 o 
  -3   1   4     2363.23     2443.75     34.73 o 
  -2   1   4       46.88       47.22      8.02 o 
  -1   1   4       47.27       31.88      6.83 o 
   0   1   4     1695.83     1515.39     51.96 o 
   1   1   4       68.85       75.76     12.85 o 
   2   1   4      119.64      109.64     10.36 o 
   3   1   4       53.46       27.49      8.17 o 
   4   1   4      235.78      223.61     14.54 o 
   5   1   4       45.54       38.95      9.85 o 
   6   1   4       93.36      100.90     12.93 o 
   7   1   4       49.22       59.41     11.98 o 
   8   1   4      985.42     1008.83     87.63 o 
   9   1   4      142.28      134.94     24.80 o 
  10   1   4        0.01       -4.58     20.02 o 
 -12   2   4       32.77       24.30     21.46 o 
 -11   2   4       44.79       49.54     18.78 o 
 -10   2   4       80.58      100.46     22.77 o 
  -9   2   4      189.52      196.19     20.97 o 
  -8   2   4       56.94       51.15     12.47 o 
  -7   2   4        0.62        3.82      8.52 o 
  -6   2   4       20.21       20.71      6.39 o 
  -5   2   4       39.33       33.92      6.53 o 
  -4   2   4       10.73        1.80      5.90 o 
  -3   2   4      423.04      446.16     21.69 o 
  -2   2   4      251.81      188.77     13.32 o 
  -1   2   4     5555.62     5517.15    118.40 o 
   0   2   4      388.44      362.85     11.50 o 
   1   2   4       88.16       84.25      5.89 o 
   2   2   4      195.09      185.53     12.61 o 
   3   2   4      402.57      440.48     18.73 o 
   4   2   4      695.55      723.49     24.13 o 
   5   2   4      232.07      217.49     15.29 o 
   6   2   4      156.60      155.13     14.35 o 
   7   2   4        0.97        6.76     10.20 o 
   8   2   4      343.90      283.31     29.87 o 
   9   2   4      112.03       97.77     23.43 o 
  10   2   4      102.92      106.18     26.71 o 
 -12   3   4       15.26       16.28     20.20 o 
 -11   3   4       29.67       25.11     18.34 o 
 -10   3   4       92.33       85.69     21.54 o 
  -9   3   4        6.33        4.21     13.09 o 
  -8   3   4       15.56        0.95     12.71 o 
  -7   3   4        6.38       20.22     15.75 o 
  -6   3   4        0.23        0.95      6.72 o 
  -5   3   4       66.48       59.94      7.45 o 
  -4   3   4        0.03        0.09      6.02 o 
  -3   3   4      189.36      186.03     10.17 o 
  -2   3   4      460.63      515.37     19.13 o 
  -1   3   4      784.16      826.41     26.23 o 
   0   3   4      974.59     1038.43     21.84 o 
   1   3   4        8.81       14.31      4.48 o 
   2   3   4      271.46      257.68     14.12 o 
   3   3   4        2.28        8.23      7.41 o 
   4   3   4        7.87        3.50      8.06 o 
   5   3   4       59.28       49.88     10.72 o 
   6   3   4      196.16      186.89     15.12 o 
   7   3   4      188.75      167.23     14.96 o 
   8   3   4      244.35      258.19     27.84 o 
   9   3   4       41.59       34.55     20.07 o 
  10   3   4        4.60        5.86     16.35 o 
 -12   4   4        0.01       -8.68     16.79 o 
 -11   4   4      160.03      201.53     30.52 o 
 -10   4   4       49.33       40.34     19.26 o 
  -9   4   4       24.30       14.50     14.54 o 
  -8   4   4        2.39       -4.79     12.27 o 
  -7   4   4       45.34       25.96     14.18 o 
  -6   4   4       34.01       31.72      9.94 o 
  -5   4   4      306.02      293.49     20.12 o 
  -4   4   4      156.21      142.04     12.49 o 
  -3   4   4      925.53     1005.83     29.29 o 
  -2   4   4      284.62      287.50     16.82 o 
  -1   4   4       81.07       74.54     10.50 o 
   0   4   4      124.12      126.90      8.41 o 
   1   4   4        2.34        1.56      5.29 o 
   2   4   4        8.75       10.23      7.17 o 
   3   4   4       97.31       76.69     10.18 o 
   4   4   4      405.30      382.41     18.26 o 
   5   4   4      100.76       86.54     11.88 o 
   6   4   4       34.00       34.83     10.95 o 
   7   4   4      132.35      106.93     13.25 o 
   8   4   4      381.54      384.37     34.25 o 
   9   4   4       88.95       70.66     20.97 o 
  10   4   4        7.27        2.28     19.67 o 
 -11   5   4        9.16       13.94     17.85 o 
 -10   5   4       16.71       29.41     16.98 o 
  -9   5   4        6.62        4.36     15.72 o 
  -8   5   4        3.48        6.51     14.83 o 
  -7   5   4      229.21      221.21     46.50 o 
  -6   5   4      312.05      290.22     19.36 o 
  -5   5   4       82.77       90.54      9.98 o 
  -4   5   4      543.83      593.62     23.00 o 
  -3   5   4      989.09      952.41     28.10 o 
  -2   5   4       77.75       59.16      9.36 o 
  -1   5   4        7.89        3.26      7.29 o 
   0   5   4        0.23       -1.42      4.72 o 
   1   5   4      463.18      529.41     23.56 o 
   2   5   4       28.86       21.77      7.54 o 
   3   5   4      132.39      122.97     11.68 o 
   4   5   4      810.16      911.65     27.65 o 
   5   5   4      268.32      266.37     16.97 o 
   6   5   4       24.82        9.55     10.18 o 
   7   5   4        2.63        8.29     13.29 o 
   8   5   4      105.18       97.21     15.81 o 
   9   5   4       91.73       97.21     23.14 o 
  10   5   4        2.81        1.02     21.85 o 
 -11   6   4       74.87       80.07     22.30 o 
 -10   6   4       23.72       33.68     18.37 o 
  -9   6   4      226.78      243.26     27.61 o 
  -8   6   4       26.17       31.23     15.33 o 
  -7   6   4        8.46       -1.20     11.50 o 
  -6   6   4      382.95      384.77     22.16 o 
  -5   6   4      253.02      238.05     15.27 o 
  -4   6   4       24.53       18.31      8.88 o 
  -3   6   4       42.86       28.30     10.08 o 
  -2   6   4      702.27      730.47     67.51 o 
  -1   6   4       13.24        9.78      6.92 o 
   0   6   4        4.56        4.08      7.45 o 
   1   6   4      147.78      134.00     12.49 o 
   2   6   4      478.16      501.69     19.23 o 
   3   6   4      992.88     1146.42     30.11 o 
   4   6   4       75.68       73.60     10.89 o 
   5   6   4      402.89      357.59     23.44 o 
   6   6   4      660.97      680.03     26.17 o 
   7   6   4      311.28      296.95     21.05 o 
   8   6   4      347.76      296.52     22.05 o 
   9   6   4       76.35       80.61     22.61 o 
  10   6   4       89.27       94.26     24.88 o 
 -11   7   4       10.15        9.28     17.65 o 
 -10   7   4        7.45        4.55     16.34 o 
  -9   7   4        0.42       -1.15     15.70 o 
  -8   7   4       89.14       81.94     19.40 o 
  -7   7   4      268.96      213.63     25.97 o 
  -6   7   4       42.29       33.43     11.05 o 
  -5   7   4      420.76      485.70     43.61 o 
  -4   7   4      655.19      702.76     70.82 o 
  -3   7   4       25.39       19.46      8.89 o 
  -2   7   4       39.84       46.53      9.98 o 
  -1   7   4      448.90      428.53     40.97 o 
   0   7   4      688.66      673.97     25.40 o 
   1   7   4      598.93      664.92     41.72 o 
   2   7   4      105.67      108.91     13.86 o 
   3   7   4      472.76      509.66     20.84 o 
   4   7   4     1495.96     1585.15     36.06 o 
   5   7   4      149.72      154.71     14.12 o 
   6   7   4      124.78      115.05     13.82 o 
   7   7   4      415.17      435.02     22.09 o 
   8   7   4      145.74      155.21     21.00 o 
   9   7   4       14.49       19.95     18.81 o 
 -11   8   4       24.31       27.17     21.18 o 
 -10   8   4       90.98       98.93     22.20 o 
  -9   8   4       70.06       59.67     19.97 o 
  -8   8   4       39.22       41.60     15.68 o 
  -7   8   4       31.65       37.46     16.03 o 
  -6   8   4       43.21       32.06     12.51 o 
  -5   8   4      226.42      239.19     21.54 o 
  -4   8   4       38.18       28.25     10.32 o 
  -3   8   4      318.05      355.57     19.72 o 
  -2   8   4     1026.23     1119.90     55.95 o 
  -1   8   4       54.88       36.47      9.69 o 
   0   8   4       42.45       29.08      9.39 o 
   1   8   4      243.76      251.57     22.01 o 
   2   8   4      256.92      249.90     21.42 o 
   3   8   4      241.03      293.99     20.77 o 
   4   8   4        1.27       -1.93     11.04 o 
   5   8   4     1014.16     1034.62     31.05 o 
   6   8   4       80.86       89.85     14.26 o 
   7   8   4       84.67       78.94     12.86 o 
   8   8   4       81.36       75.68     14.98 o 
   9   8   4       79.25       96.75     24.41 o 
 -10   9   4       25.30       35.13     18.65 o 
  -9   9   4        1.01       -4.10     17.19 o 
  -8   9   4       73.47       81.75     20.42 o 
  -7   9   4        4.64        3.17     14.45 o 
  -6   9   4      132.73      106.84     15.46 o 
  -5   9   4      236.23      262.75     15.97 o 
  -4   9   4      331.06      395.58     19.98 o 
  -3   9   4        7.27        6.67      9.11 o 
  -2   9   4        4.60        4.25      8.41 o 
  -1   9   4      465.11      497.23     36.16 o 
   0   9   4       31.82       42.54     10.01 o 
   1   9   4      101.88       79.09     15.02 o 
   2   9   4        0.07       -6.39     10.99 o 
   3   9   4        5.63       -2.59     10.70 o 
   4   9   4       27.55       22.61     10.68 o 
   5   9   4       29.08       21.89     12.24 o 
   6   9   4        0.21        9.40     12.80 o 
   7   9   4        0.10       -0.31     12.49 o 
   8   9   4       41.85       38.19     16.41 o 
   9   9   4        0.38       12.73     35.86 o 
 -10  10   4       39.66       35.32     21.73 o 
  -9  10   4       12.13       -4.16     16.23 o 
  -8  10   4        5.18        4.76     15.74 o 
  -7  10   4        0.33       -1.56     14.73 o 
  -6  10   4        0.86       -5.62     11.82 o 
  -5  10   4      111.32      108.09     12.32 o 
  -4  10   4      122.20      116.20     12.56 o 
  -3  10   4        3.03       -4.64      8.09 o 
  -2  10   4       68.16       69.87     12.16 o 
  -1  10   4       41.42       37.54     10.25 o 
   0  10   4        0.93       -4.42      8.40 o 
   1  10   4       11.56       17.19     14.17 o 
   2  10   4      258.31      237.14     22.47 o 
   3  10   4       56.93       36.50     13.13 o 
   4  10   4      149.01      136.75     16.71 o 
   5  10   4       40.69       41.38     13.05 o 
   6  10   4      113.00      128.73     17.68 o 
   7  10   4        0.06        4.81     14.02 o 
   8  10   4        5.55       -4.17     13.44 o 
  -9  11   4       11.45        8.44     18.75 o 
  -8  11   4        2.39       -2.95     14.93 o 
  -7  11   4       51.06       40.43     27.73 o 
  -6  11   4       29.76       22.29     11.88 o 
  -5  11   4       11.49       18.85      8.99 o 
  -4  11   4        2.19        5.53      7.43 o 
  -3  11   4      190.37      191.19     15.36 o 
  -2  11   4       53.93       50.70     10.77 o 
  -1  11   4        2.90       -0.69      7.85 o 
   0  11   4      393.09      405.36     67.27 o 
   1  11   4        1.37        0.95     13.55 o 
   2  11   4      139.49      166.64     19.74 o 
   3  11   4        9.80       -0.42     14.59 o 
   4  11   4        0.01        0.57     10.33 o 
   5  11   4      198.07      206.18     20.32 o 
   6  11   4       61.76       61.53     14.55 o 
   7  11   4       38.77       41.04     14.44 o 
   8  11   4       80.03       77.21     17.66 o 
  -9  12   4       14.06       22.85     19.11 o 
  -8  12   4       15.88       20.81     16.70 o 
  -7  12   4      110.96      118.91     24.61 o 
  -6  12   4      148.06      164.85     19.93 o 
  -5  12   4        1.14       -1.73      8.45 o 
  -4  12   4       92.29       69.97     11.80 o 
  -3  12   4       16.12       20.06      8.43 o 
  -2  12   4       90.14       69.88     11.62 o 
  -1  12   4        4.21        6.71      8.15 o 
   0  12   4        6.12       22.15     12.38 o 
   1  12   4       55.64       55.26     15.17 o 
   2  12   4      366.22      386.88     26.65 o 
   3  12   4       70.61       58.10     16.52 o 
   4  12   4       69.82       78.90     16.80 o 
   5  12   4        5.99        7.20     12.78 o 
   6  12   4       13.67       14.78     13.47 o 
   7  12   4        4.55       12.44     14.03 o 
  -8  13   4      157.97      188.60     27.45 o 
  -7  13   4      114.69      111.07     40.38 o 
  -6  13   4       13.92       28.48     15.05 o 
  -5  13   4        9.39        4.49      9.76 o 
  -4  13   4      141.13      137.48     14.64 o 
  -3  13   4       65.31       65.10     12.00 o 
  -2  13   4        1.41        2.06      8.69 o 
  -1  13   4       14.55       12.36     11.12 o 
   0  13   4      325.24      381.78     34.01 o 
   1  13   4       14.36       20.81     11.62 o 
   2  13   4       32.76       39.43     13.71 o 
   3  13   4      140.08      135.06     17.57 o 
   4  13   4        2.25        2.44     10.25 o 
   5  13   4       68.93       64.55     15.55 o 
   6  13   4        0.26        7.27     12.37 o 
   7  13   4       14.02       28.18     13.14 o 
  -7  14   4      175.22      172.99     26.55 o 
  -6  14   4      370.40      427.79     30.64 o 
  -5  14   4        4.65       -1.78      9.79 o 
  -4  14   4        9.69       14.77     10.38 o 
  -3  14   4       31.29       31.72     10.81 o 
  -2  14   4       74.06       83.72     12.69 o 
  -1  14   4        4.72       -8.21      9.93 o 
   0  14   4        2.17       -1.41     12.47 o 
   1  14   4       66.13       62.91     16.06 o 
   2  14   4      287.09      373.16     58.31 o 
   3  14   4        7.92       14.61     13.20 o 
   4  14   4        5.15        2.85     14.58 o 
   5  14   4        7.59        7.76     12.65 o 
   6  14   4       35.97       51.24     14.74 o 
  -7  15   4        4.51       21.22     18.94 o 
  -6  15   4       10.87       22.50     15.56 o 
  -5  15   4        0.65        0.63      9.87 o 
  -4  15   4      203.60      235.59     27.19 o 
  -3  15   4        4.20        0.33      9.73 o 
  -2  15   4        0.08       -2.82     11.33 o 
  -1  15   4      166.55      207.02     28.48 o 
   0  15   4       64.53       89.71     16.36 o 
   1  15   4        0.14       11.10     13.67 o 
   2  15   4       27.90       38.64     14.18 o 
   3  15   4       88.76      113.24     19.16 o 
   4  15   4        0.44       -7.73     14.59 o 
   5  15   4       29.36       16.75     12.87 o 
  -5  16   4        1.50       -6.65     10.83 o 
  -4  16   4        9.34       16.97     11.43 o 
  -3  16   4        0.40      -11.82     12.42 o 
  -2  16   4       20.06       19.79     13.75 o 
  -1  16   4        5.57       10.82     12.80 o 
   0  16   4        0.16        2.19     14.29 o 
   1  16   4       56.89       55.10     15.91 o 
   2  16   4      204.23      231.42     22.71 o 
   3  16   4        0.87       -3.46     18.26 o 
   4  16   4        0.45       11.57     15.77 o 
  -4  17   4        2.78        4.86     11.01 o 
  -3  17   4        1.03       -0.13     20.61 o 
  -2  17   4        2.57        1.67     11.97 o 
  -1  17   4        0.16       -4.84     11.47 o 
   0  17   4       25.48       10.49     14.92 o 
   1  17   4        0.00      -15.10     15.41 o 
   2  17   4        1.83       -6.65     14.34 o 
 -11   1   5       26.37       26.15     20.21 o 
 -10   1   5       21.38       10.72     25.64 o 
  -9   1   5       24.56       29.65     15.72 o 
  -8   1   5      137.31      146.93     20.62 o 
  -7   1   5       14.53        4.77     11.95 o 
  -6   1   5        0.87        1.56      8.49 o 
  -5   1   5       59.23       53.00      8.44 o 
  -4   1   5       11.05        6.41      7.57 o 
  -3   1   5      286.58      286.89     15.79 o 
  -2   1   5        4.48        0.26      6.67 o 
  -1   1   5      406.04      377.72     16.23 o 
   0   1   5      157.68      143.28     10.16 o 
   1   1   5       16.25       12.13      5.97 o 
   2   1   5       81.23       84.29     11.38 o 
   3   1   5      174.15      152.34     13.80 o 
   4   1   5       40.43       41.03     10.92 o 
   5   1   5       10.80        5.47     10.79 o 
   6   1   5      319.22      322.04     20.39 o 
   7   1   5        8.13        1.79     10.82 o 
   8   1   5       20.29       16.14     20.54 o 
   9   1   5        1.41       -7.88     20.78 o 
 -11   2   5       56.78       53.62     32.67 o 
 -10   2   5      137.16      148.36     24.87 o 
  -9   2   5       47.06       67.75     18.49 o 
  -8   2   5       19.73       25.03     14.01 o 
  -7   2   5       96.52      121.48     18.66 o 
  -6   2   5      153.51      158.87     14.73 o 
  -5   2   5      406.77      414.33     18.26 o 
  -4   2   5      544.07      537.42     26.68 o 
  -3   2   5      352.03      306.28     18.35 o 
  -2   2   5       85.70       68.78      9.71 o 
  -1   2   5      215.63      199.23     12.59 o 
   0   2   5      126.48      110.39      9.41 o 
   1   2   5      152.88      146.81     10.36 o 
   2   2   5      282.23      298.65     17.15 o 
   3   2   5       18.64       24.95      9.80 o 
   4   2   5      394.73      377.86     20.55 o 
   5   2   5      311.40      313.56     19.55 o 
   6   2   5      124.54      131.78     15.95 o 
   7   2   5       72.89       52.79     14.19 o 
   8   2   5      227.48      220.16     28.91 o 
   9   2   5      202.17      229.11     32.00 o 
 -11   3   5       26.00       27.70     21.67 o 
 -10   3   5        0.06       -1.96     16.94 o 
  -9   3   5      122.80      105.86     20.52 o 
  -8   3   5      157.56      200.61     23.48 o 
  -7   3   5        1.18       -5.86     11.15 o 
  -6   3   5        3.05       11.47     10.08 o 
  -5   3   5      326.77      326.70     19.40 o 
  -4   3   5       82.22       77.38     12.39 o 
  -3   3   5      207.80      183.01     15.90 o 
  -2   3   5        0.42       -1.03      8.62 o 
  -1   3   5     1248.18     1080.92     31.46 o 
   0   3   5      193.89      204.21     18.26 o 
   1   3   5      258.51      290.61     16.64 o 
   2   3   5      431.60      439.19     20.52 o 
   3   3   5      402.93      425.78     21.19 o 
   4   3   5      299.95      328.17     21.77 o 
   5   3   5        7.28        9.06     10.86 o 
   6   3   5      647.19      638.45     27.37 o 
   7   3   5      108.24      103.00     15.63 o 
   8   3   5      195.32      211.77     22.25 o 
   9   3   5        5.88        5.93     21.66 o 
 -11   4   5       21.21       41.57     20.40 o 
 -10   4   5       75.87      116.33     23.23 o 
  -9   4   5       45.63       62.88     19.60 o 
  -8   4   5        2.90       13.11     18.52 o 
  -7   4   5        9.31       16.86     13.33 o 
  -6   4   5      208.42      187.54     20.15 o 
  -5   4   5      123.06      110.86     11.32 o 
  -4   4   5      188.61      185.14     16.38 o 
  -3   4   5      429.39      385.63     20.94 o 
  -2   4   5      837.55      810.47     29.26 o 
  -1   4   5      859.89      887.65     50.14 o 
   0   4   5      560.77      461.72     22.23 o 
   1   4   5      309.28      296.57     17.89 o 
   2   4   5       77.32       80.00     13.87 o 
   3   4   5      108.24      115.92     13.31 o 
   4   4   5      438.04      467.62     23.09 o 
   5   4   5      217.04      217.61     17.73 o 
   6   4   5      209.63      209.80     18.48 o 
   7   4   5      206.96      200.83     18.33 o 
   8   4   5       33.24       28.41     19.34 o 
   9   4   5      357.46      376.48     42.73 o 
 -11   5   5       28.18        7.44     19.49 o 
 -10   5   5        0.04        1.85     16.18 o 
  -9   5   5       34.44       42.95     17.57 o 
  -8   5   5       69.71       54.62     17.51 o 
  -7   5   5        1.19        7.08     12.51 o 
  -6   5   5       11.20        6.88     10.53 o 
  -5   5   5      247.65      250.06     25.42 o 
  -4   5   5      324.11      307.84     19.66 o 
  -3   5   5       95.64       99.61     13.40 o 
  -2   5   5       61.59       64.56     11.68 o 
  -1   5   5      374.03      392.93     21.86 o 
   0   5   5      509.94      547.24     47.35 o 
   1   5   5      653.38      662.05     31.21 o 
   2   5   5      112.75      146.92     17.54 o 
   3   5   5      132.85      138.78     17.36 o 
   4   5   5      222.04      234.47     22.17 o 
   5   5   5        0.22       -3.80     10.60 o 
   6   5   5        8.78        9.59     11.09 o 
   7   5   5       95.89       85.68     15.55 o 
   8   5   5      213.33      185.04     27.65 o 
   9   5   5       12.24        3.50     21.59 o 
 -10   6   5      137.14      139.56     45.32 o 
  -9   6   5       33.77       29.56     17.75 o 
  -8   6   5       18.45       13.64     14.86 o 
  -7   6   5        3.32        6.08     13.01 o 
  -6   6   5      192.23      177.99     17.92 o 
  -5   6   5       90.70       94.78     13.80 o 
  -4   6   5      197.65      202.55     18.20 o 
  -3   6   5        2.96        5.75     10.58 o 
  -2   6   5      149.17      149.17     15.21 o 
  -1   6   5      288.80      320.51     26.33 o 
   0   6   5        0.27        2.62      8.32 o 
   1   6   5      143.36      111.33     12.99 o 
   2   6   5       42.10       53.34     14.20 o 
   3   6   5      508.30      547.90     29.68 o 
   4   6   5       10.81        7.68     12.66 o 
   5   6   5       95.17       95.69     17.22 o 
   6   6   5       20.71       26.75     14.02 o 
   7   6   5      120.24      130.96     19.37 o 
   8   6   5        0.56       35.30     18.32 o 
   9   6   5        8.93       39.04     32.84 o 
 -10   7   5        8.91       20.91     18.33 o 
  -9   7   5        0.03        1.79     17.48 o 
  -8   7   5        0.21       -2.44     14.70 o 
  -7   7   5      157.67      137.77     21.85 o 
  -6   7   5        2.07       -3.39     11.66 o 
  -5   7   5       51.96       46.28     12.19 o 
  -4   7   5       15.10       11.87     10.48 o 
  -3   7   5       83.56       70.06     11.83 o 
  -2   7   5       18.30       11.74     10.43 o 
  -1   7   5      121.60      116.19     14.32 o 
   0   7   5        7.74       -0.22      8.52 o 
   1   7   5       46.05       37.92     10.14 o 
   2   7   5       27.96       22.81     15.65 o 
   3   7   5      128.06      128.54     17.10 o 
   4   7   5       69.73       64.07     22.62 o 
   5   7   5       80.54      101.07     17.89 o 
   6   7   5       53.04       37.03     14.66 o 
   7   7   5       11.10       15.14     14.71 o 
   8   7   5       13.49       12.67     16.24 o 
 -10   8   5       21.29       22.01     19.74 o 
  -9   8   5       72.78       67.37     19.35 o 
  -8   8   5       23.48       10.24     15.89 o 
  -7   8   5      227.78      201.61     33.51 o 
  -6   8   5       89.48       86.87     16.29 o 
  -5   8   5      345.27      381.75     47.01 o 
  -4   8   5       41.41       35.94     10.84 o 
  -3   8   5      177.09      211.34     19.70 o 
  -2   8   5       29.75       24.30     10.38 o 
  -1   8   5        1.24        1.06      9.88 o 
   0   8   5       41.04       34.42     10.13 o 
   1   8   5       45.25       21.36     16.22 o 
   2   8   5     1010.99     1143.64     47.90 o 
   3   8   5      258.25      276.62     23.58 o 
   4   8   5      155.30      157.38     19.00 o 
   5   8   5      258.30      242.48     22.16 o 
   6   8   5      442.74      450.82     29.07 o 
   7   8   5       43.39       30.14     15.31 o 
   8   8   5       45.55       36.19     18.01 o 
  -9   9   5      123.79      139.29     26.07 o 
  -8   9   5       70.20       75.57     34.52 o 
  -7   9   5      163.26      147.25     23.88 o 
  -6   9   5        6.43        2.27     13.10 o 
  -5   9   5       82.67       77.04     13.08 o 
  -4   9   5      335.05      412.63     37.58 o 
  -3   9   5       70.57       62.46     12.67 o 
  -2   9   5        1.16       -4.52      8.60 o 
  -1   9   5      109.79      126.91     14.26 o 
   0   9   5      438.63      451.04     28.67 o 
   1   9   5      186.27      181.93     22.28 o 
   2   9   5        1.56       13.84     16.34 o 
   3   9   5      477.32      519.70     29.79 o 
   4   9   5      144.53      136.29     18.69 o 
   5   9   5      188.49      213.63     21.18 o 
   6   9   5        1.92        6.55     14.46 o 
   7   9   5       59.55       39.87     15.58 o 
   8   9   5       23.45       25.57     18.07 o 
  -9  10   5        4.19        6.02     18.53 o 
  -8  10   5        4.98       -0.03     14.00 o 
  -7  10   5      262.77      260.42     29.67 o 
  -6  10   5       79.17       71.08     15.06 o 
  -5  10   5      131.33      154.54     15.85 o 
  -4  10   5        0.01        1.30      9.87 o 
  -3  10   5      321.81      394.39     60.10 o 
  -2  10   5      414.27      461.35     24.87 o 
  -1  10   5       68.78       71.96     13.08 o 
   0  10   5      269.96      280.74     19.66 o 
   1  10   5      253.77      288.37     48.09 o 
   2  10   5      180.93      169.57     23.11 o 
   3  10   5       17.64       12.98     16.98 o 
   4  10   5       60.31       69.96     20.05 o 
   5  10   5      101.20       97.17     16.74 o 
   6  10   5       77.61       95.99     17.26 o 
   7  10   5       13.38        5.58     15.01 o 
  -8  11   5        7.77        3.47     18.44 o 
  -7  11   5       17.90       23.35     17.66 o 
  -6  11   5      100.53      115.22     19.22 o 
  -5  11   5       32.64       36.37     11.22 o 
  -4  11   5       84.57       94.23     14.29 o 
  -3  11   5       62.17       66.00     12.70 o 
  -2  11   5      180.37      206.57     17.99 o 
  -1  11   5       13.16       14.61     10.63 o 
   0  11   5      183.56      208.73     27.98 o 
   1  11   5      174.95      139.21     20.06 o 
   2  11   5        7.95       -1.74     14.81 o 
   3  11   5      372.54      453.27     53.03 o 
   4  11   5        0.85        6.72     15.51 o 
   5  11   5       20.50       17.85     15.91 o 
   6  11   5        7.08       17.15     16.65 o 
   7  11   5       29.89       66.70     18.42 o 
  -8  12   5       15.58        5.83     18.04 o 
  -7  12   5       26.32       24.80     20.45 o 
  -6  12   5       42.08       39.41     15.78 o 
  -5  12   5        8.05       14.44     13.00 o 
  -4  12   5       54.34       37.88     11.63 o 
  -3  12   5       55.47       67.06     13.32 o 
  -2  12   5       13.77        2.03      8.91 o 
  -1  12   5      390.57      409.40     25.65 o 
   0  12   5        9.93       14.78     14.22 o 
   1  12   5        0.12        5.34     16.26 o 
   2  12   5        3.03        3.13     15.04 o 
   3  12   5        0.04       -8.39     13.62 o 
   4  12   5       17.73       18.87     18.27 o 
   5  12   5       72.26       73.54     17.18 o 
   6  12   5       47.81       69.80     16.49 o 
  -7  13   5       32.87       36.23     18.22 o 
  -6  13   5       39.78       40.17     17.24 o 
  -5  13   5       39.66       43.63     12.30 o 
  -4  13   5        9.13       10.17     10.53 o 
  -3  13   5       23.26       23.01     10.59 o 
  -2  13   5        0.22        1.92      9.96 o 
  -1  13   5        6.26        5.29     14.72 o 
   0  13   5       15.73       27.18     15.34 o 
   1  13   5       93.67       89.11     38.04 o 
   2  13   5       51.34       38.75     15.17 o 
   3  13   5        3.72        8.63     14.74 o 
   4  13   5       25.06       30.26     14.97 o 
   5  13   5        8.74       12.48     17.25 o 
  -6  14   5        3.27        6.33     16.24 o 
  -5  14   5       24.89       16.51     12.23 o 
  -4  14   5       33.83       32.35     12.19 o 
  -3  14   5        0.37       -6.15      9.59 o 
  -2  14   5        0.42        4.29     10.34 o 
  -1  14   5        0.18        7.40     11.49 o 
   0  14   5        7.40        1.66     14.94 o 
   1  14   5        5.61        3.58     14.93 o 
   2  14   5        0.36       -7.57     14.42 o 
   3  14   5        1.96       -7.80     12.24 o 
   4  14   5       18.49       15.83     17.06 o 
  -5  15   5       38.11       51.66     22.63 o 
  -4  15   5        0.39        1.21     10.90 o 
  -3  15   5        1.91        5.88     10.87 o 
  -2  15   5        7.90       -5.07     12.75 o 
  -1  15   5       30.26       41.76     16.73 o 
   0  15   5        0.74       -7.95     12.78 o 
   1  15   5        7.79        6.40     13.38 o 
   2  15   5      125.62      164.72     23.47 o 
   3  15   5        9.80       11.96     16.26 o 
  -3  16   5       18.95       28.47     12.96 o 
  -2  16   5       26.83       28.20     20.27 o 
  -1  16   5        0.63       -1.19     15.74 o 
   0  16   5        0.38        7.79     14.83 o 
   1  16   5      110.17      129.36     21.03 o 
 -10   0   6      484.33      588.13     65.18 o 
  -9   0   6       62.63       38.04     25.13 o 
  -8   0   6       85.14       73.22     26.81 o 
  -7   0   6      336.37      248.49     39.38 o 
  -6   0   6       25.81       33.18     21.61 o 
  -5   0   6      479.49      439.20     41.64 o 
  -4   0   6      126.82      128.70     21.95 o 
  -3   0   6     1072.32     1015.07     41.90 o 
  -2   0   6      251.01      271.26     22.49 o 
  -1   0   6       16.32       15.66     10.89 o 
   0   0   6      845.05      861.08     62.83 o 
   1   0   6      562.77      590.47     53.28 o 
   2   0   6       17.46       11.93     15.62 o 
   3   0   6      142.90      143.71     23.56 o 
   4   0   6     1688.13     1769.24     64.95 o 
   5   0   6       51.86       45.64     21.21 o 
   6   0   6        4.25       16.49     18.39 o 
   7   0   6       34.16       52.05     21.97 o 
   8   0   6      291.62      304.88     33.48 o 
 -10   1   6        1.82        3.94     17.77 o 
  -9   1   6      141.35      175.99     46.08 o 
  -8   1   6      103.92      100.52     22.12 o 
  -7   1   6        1.78        5.26     14.43 o 
  -6   1   6      286.66      316.38     42.22 o 
  -5   1   6      847.29      787.37     27.62 o 
  -4   1   6       97.43       99.35     12.41 o 
  -3   1   6      346.92      269.97     16.92 o 
  -2   1   6       21.67       13.96      8.66 o 
  -1   1   6      899.83      887.60     70.37 o 
   0   1   6      189.35      217.37     37.03 o 
   1   1   6      130.66      124.36     20.31 o 
   2   1   6      125.34      120.89     14.55 o 
   3   1   6      616.65      615.56     27.49 o 
   4   1   6        0.34       14.96     12.66 o 
   5   1   6       39.08       31.92     13.61 o 
   6   1   6      529.91      516.69     27.55 o 
   7   1   6       76.15      103.62     16.76 o 
   8   1   6       60.19       80.31     21.03 o 
 -10   2   6      169.78      152.56     28.68 o 
  -9   2   6        9.66        2.24     16.94 o 
  -8   2   6        0.01        2.61     15.22 o 
  -7   2   6       22.71       25.86     16.46 o 
  -6   2   6       83.91      126.06     22.21 o 
  -5   2   6       49.38       35.59     10.90 o 
  -4   2   6        7.81        5.56      8.97 o 
  -3   2   6      363.60      349.72     18.24 o 
  -2   2   6      519.02      559.84     28.42 o 
  -1   2   6      218.23      195.60     16.89 o 
   0   2   6      330.06      356.82     30.51 o 
   1   2   6      123.35      148.97     22.75 o 
   2   2   6        1.81       -0.62     12.57 o 
   3   2   6       44.32       39.59     15.27 o 
   4   2   6      317.04      350.75     26.64 o 
   5   2   6       40.60       40.28     14.50 o 
   6   2   6       75.98       73.94     15.62 o 
   7   2   6       96.39      109.55     19.00 o 
   8   2   6       21.77       32.87     19.20 o 
 -10   3   6        0.34       -3.35     27.48 o 
  -9   3   6        0.18       -6.70     23.46 o 
  -8   3   6        0.00       -1.84     23.29 o 
  -7   3   6        6.13        5.12     12.48 o 
  -6   3   6        0.58        0.93     12.14 o 
  -5   3   6       45.30       38.72     10.50 o 
  -4   3   6       79.11       79.74     14.40 o 
  -3   3   6       20.69       15.35      9.52 o 
  -2   3   6      584.88      488.94     20.67 o 
  -1   3   6       14.08       16.53      9.86 o 
   0   3   6       12.94       24.47      9.84 o 
   1   3   6      128.00       89.40     20.08 o 
   2   3   6       75.87       72.72     15.84 o 
   3   3   6       17.97       14.58     14.05 o 
   4   3   6        0.75       -7.45     14.34 o 
   5   3   6        1.63       -0.25     14.39 o 
   6   3   6        2.47        8.77     15.33 o 
   7   3   6       45.74       32.79     18.05 o 
   8   3   6      133.43      105.70     26.25 o 
 -10   4   6        0.70       -5.03     27.14 o 
  -9   4   6        1.16       -3.35     24.30 o 
  -8   4   6        8.49       -1.03     14.24 o 
  -7   4   6       68.73       46.98     15.58 o 
  -6   4   6       62.82       53.96     15.17 o 
  -5   4   6      184.82      162.53     17.78 o 
  -4   4   6      133.25      134.84     15.74 o 
  -3   4   6      789.27      793.79     39.83 o 
  -2   4   6        3.23       -3.06     10.10 o 
  -1   4   6      386.55      367.96     22.53 o 
   0   4   6      171.12      115.87     19.57 o 
   1   4   6      370.84      448.08     71.04 o 
   2   4   6        2.56        6.82     14.47 o 
   3   4   6        4.08        5.70     13.73 o 
   4   4   6       73.64       60.92     17.13 o 
   5   4   6      166.92      195.87     22.06 o 
   6   4   6       69.67       62.02     17.47 o 
   7   4   6       19.44       34.24     18.16 o 
   8   4   6       20.84       12.61     19.01 o 
 -10   5   6        3.25       10.26     18.15 o 
  -9   5   6      174.86      195.88     35.19 o 
  -8   5   6       29.71       29.54     16.45 o 
  -7   5   6       19.19       17.62     14.18 o 
  -6   5   6       48.58       51.58     16.08 o 
  -5   5   6      303.15      274.93     23.53 o 
  -4   5   6        6.06        3.78     10.46 o 
  -3   5   6      113.89       91.98     15.05 o 
  -2   5   6      337.98      333.96     22.35 o 
  -1   5   6      293.49      254.62     31.26 o 
   0   5   6      214.93      216.43     29.12 o 
   1   5   6        3.03       -5.70     16.47 o 
   2   5   6      365.02      347.80     29.49 o 
   3   5   6      117.79      165.53     24.05 o 
   4   5   6      108.07      124.32     20.83 o 
   5   5   6       19.00       33.24     17.16 o 
   6   5   6       11.87        4.46     14.70 o 
   7   5   6      235.88      263.64     26.68 o 
  -9   6   6        0.60        2.92     18.18 o 
  -8   6   6       24.60       41.31     17.67 o 
  -7   6   6       57.35       73.21     28.57 o 
  -6   6   6      131.81      135.50     21.11 o 
  -5   6   6       22.50       38.86     13.58 o 
  -4   6   6       50.77       48.36     12.33 o 
  -3   6   6      270.57      275.78     34.32 o 
  -2   6   6       19.40       24.52     11.31 o 
  -1   6   6       17.95       13.13      9.60 o 
   0   6   6        7.35        0.48      9.40 o 
   1   6   6      304.09      281.12     36.09 o 
   2   6   6       22.56       25.70     17.70 o 
   3   6   6       87.46      114.42     19.57 o 
   4   6   6      128.91      130.24     20.19 o 
   5   6   6      216.02      305.15     27.46 o 
   6   6   6        1.59       13.56     15.95 o 
   7   6   6       18.05       33.83     18.69 o 
  -9   7   6       86.76      109.18     23.57 o 
  -8   7   6       24.44       12.13     15.40 o 
  -7   7   6       14.14       14.54     16.00 o 
  -6   7   6        3.73       -0.32     12.88 o 
  -5   7   6      198.43      248.58     33.51 o 
  -4   7   6       27.36       39.71     12.88 o 
  -3   7   6        0.36       -1.69     11.18 o 
  -2   7   6      318.30      337.49     31.01 o 
  -1   7   6        5.58        3.83     10.29 o 
   0   7   6       10.60        0.94      9.48 o 
   1   7   6        0.08        0.11      9.45 o 
   2   7   6        0.03      -11.01     17.99 o 
   3   7   6       12.13       15.56     15.02 o 
   4   7   6      247.10      279.79     24.76 o 
   5   7   6       22.50       21.96     16.21 o 
   6   7   6       18.20       49.90     19.09 o 
   7   7   6      262.60      331.51     29.68 o 
  -9   8   6        1.24      -13.26     18.27 o 
  -8   8   6        2.30        2.26     16.37 o 
  -7   8   6        0.50        1.03     16.10 o 
  -6   8   6       92.52       70.93     17.67 o 
  -5   8   6       12.73        9.06     12.31 o 
  -4   8   6       95.72      116.71     16.45 o 
  -3   8   6        7.20       20.93     12.30 o 
  -2   8   6      106.60      111.57     15.14 o 
  -1   8   6       18.88       19.15     11.37 o 
   0   8   6       33.73       38.14     12.07 o 
   1   8   6       32.09       38.56     21.28 o 
   2   8   6        8.64        2.50     23.79 o 
   3   8   6        1.40        4.75     15.66 o 
   4   8   6       10.20       24.75     15.33 o 
   5   8   6      104.08      143.05     22.60 o 
   6   8   6        8.70       21.24     16.50 o 
  -8   9   6        2.70        9.84     17.70 o 
  -7   9   6       21.06        3.39     16.82 o 
  -6   9   6        0.36       -5.49     15.00 o 
  -5   9   6       36.65       40.12     13.58 o 
  -4   9   6        0.41       -6.12     11.14 o 
  -3   9   6       18.42       23.31     12.26 o 
  -2   9   6       39.45       42.53     13.10 o 
  -1   9   6        8.90        4.70     10.89 o 
   0   9   6       80.30       72.60     13.86 o 
   1   9   6        0.07        1.18     14.49 o 
   2   9   6        1.08       -0.73     13.95 o 
   3   9   6       37.81       39.87     17.61 o 
   4   9   6      101.91      116.79     21.33 o 
   5   9   6       34.37       51.49     18.73 o 
   6   9   6        1.17       22.42     14.94 o 
  -8  10   6       10.68       -2.99     19.02 o 
  -7  10   6       14.04        2.72     17.59 o 
  -6  10   6       12.67        7.54     21.95 o 
  -5  10   6        0.40       -2.31     12.00 o 
  -4  10   6      128.29      137.49     17.75 o 
  -3  10   6        6.72       -0.80     10.96 o 
  -2  10   6       91.83       90.49     15.80 o 
  -1  10   6       35.00       30.36     11.94 o 
   0  10   6        0.68       -4.74      9.92 o 
   1  10   6       23.89       21.30     15.43 o 
   2  10   6       67.05       69.93     20.86 o 
   3  10   6        4.90       11.01     14.87 o 
   4  10   6        1.46        3.12     19.00 o 
   5  10   6       26.77       16.53     16.34 o 
  -7  11   6        1.08      -23.09     17.47 o 
  -6  11   6       12.88       -3.35     24.80 o 
  -5  11   6       10.74        7.23     11.62 o 
  -4  11   6        7.51        3.94     10.21 o 
  -3  11   6       22.97       13.33     11.93 o 
  -2  11   6        0.69        9.39     11.56 o 
  -1  11   6        0.18        2.76     10.93 o 
   0  11   6       25.16       29.82     18.05 o 
   1  11   6        8.42       10.92     16.31 o 
   2  11   6       41.20       51.11     19.39 o 
   3  11   6      103.68      122.07     23.27 o 
   4  11   6       26.92       34.54     17.63 o 
   5  11   6        0.79        7.61     14.72 o 
  -6  12   6       12.04       22.12     25.30 o 
  -5  12   6        6.32        2.19     17.66 o 
  -4  12   6        1.23       -0.01     12.00 o 
  -3  12   6       90.15      110.42     15.42 o 
  -2  12   6       11.63        5.73     11.31 o 
  -1  12   6       19.36       25.10     12.23 o 
   0  12   6      118.77      136.10     22.38 o 
   1  12   6      237.56      293.58     31.27 o 
   2  12   6        3.45       -7.99     15.24 o 
   3  12   6       31.50       29.00     17.78 o 
   4  12   6        0.94       -2.23     20.74 o 
  -5  13   6       44.20       40.00     20.99 o 
  -4  13   6       83.43       91.65     15.24 o 
  -3  13   6        7.38       -0.20     11.78 o 
  -2  13   6      197.79      177.51     18.98 o 
  -1  13   6       35.64       57.45     17.18 o 
   0  13   6       25.37       43.65     20.18 o 
   1  13   6        1.26      -10.15     13.52 o 
   2  13   6       53.17       83.16     24.73 o 
   3  13   6      127.22      178.50     29.14 o 
  -4  14   6       34.92       40.24     14.16 o 
  -3  14   6       12.21       16.40     11.64 o 
  -2  14   6        6.37       15.48     12.12 o 
  -1  14   6        0.28      -12.89     15.79 o 
   0  14   6       83.69      113.48     21.46 o 
   1  14   6      127.03      204.92     28.90 o 
  -9   1   7       54.32       59.70     21.35 o 
  -8   1   7       82.11       71.71     35.44 o 
  -7   1   7        2.86        3.46     15.91 o 
  -6   1   7       90.17       98.86     20.56 o 
  -5   1   7      447.99      422.81     22.90 o 
  -4   1   7       12.80        8.01     10.33 o 
  -3   1   7      110.63       70.09     13.87 o 
  -2   1   7       83.64       59.49     19.66 o 
  -1   1   7       97.07       82.59     20.68 o 
   0   1   7        0.00       -5.47     14.12 o 
   1   1   7        3.60        9.21     20.02 o 
   2   1   7        9.61       15.45     18.63 o 
   3   1   7       77.47       80.51     23.08 o 
   4   1   7        2.62        2.22     19.95 o 
   5   1   7        0.00       -6.38     21.86 o 
   6   1   7       21.55       20.41     19.52 o 
  -9   2   7        7.28        7.11     17.65 o 
  -8   2   7      129.10      106.03     27.56 o 
  -7   2   7      197.84      147.11     24.17 o 
  -6   2   7       22.54       16.65     14.93 o 
  -5   2   7       84.56       55.80     12.86 o 
  -4   2   7      144.23      139.75     14.73 o 
  -3   2   7      255.93      247.13     20.81 o 
  -2   2   7      132.50      131.05     21.41 o 
  -1   2   7      103.64       66.24     20.22 o 
   0   2   7      113.84      113.26     22.31 o 
   1   2   7      101.91       98.68     22.39 o 
   2   2   7        0.53       -2.18     15.06 o 
   3   2   7       47.90       49.21     17.29 o 
   4   2   7       66.99       79.84     20.32 o 
   5   2   7      142.75      135.79     22.51 o 
   6   2   7       27.66       34.44     21.83 o 
  -9   3   7       34.54       21.14     17.30 o 
  -8   3   7        0.05       -2.67     15.41 o 
  -7   3   7       48.94       47.55     18.29 o 
  -6   3   7       27.60       27.43     15.86 o 
  -5   3   7      227.17      216.32     17.89 o 
  -4   3   7        2.51       -0.27      9.94 o 
  -3   3   7       71.27       61.36     14.92 o 
  -2   3   7       34.51       34.67     12.68 o 
  -1   3   7      469.11      439.85     34.30 o 
   0   3   7       17.08       17.34     19.55 o 
   1   3   7      105.03       93.77     22.24 o 
   2   3   7       95.01      103.07     22.77 o 
   3   3   7       96.26       98.05     20.18 o 
   4   3   7      121.50      123.34     22.80 o 
   5   3   7       32.38       44.70     20.28 o 
   6   3   7       13.63        9.21     18.87 o 
  -8   4   7       79.10       82.77     32.67 o 
  -7   4   7        5.79       -1.17     22.12 o 
  -6   4   7        2.12       12.98     15.93 o 
  -5   4   7      190.11      188.99     17.24 o 
  -4   4   7       61.56       66.46     15.08 o 
  -3   4   7        6.72        3.48     12.13 o 
  -2   4   7        7.18       11.90     11.10 o 
  -1   4   7       71.66       60.02     20.47 o 
   0   4   7        8.58       22.56     18.22 o 
   1   4   7       65.19       68.31     23.28 o 
   2   4   7       16.42       14.74     17.34 o 
   3   4   7      101.37       94.72     20.53 o 
   4   4   7      148.43      194.32     24.74 o 
   5   4   7       34.03       42.92     20.78 o 
   6   4   7        5.53       -0.16     19.61 o 
  -8   5   7        1.39       -4.52     27.48 o 
  -7   5   7        0.45       -6.03     22.45 o 
  -6   5   7       68.65      106.73     31.67 o 
  -5   5   7       41.30       36.90     14.59 o 
  -4   5   7       13.91       15.41     12.84 o 
  -3   5   7       47.59       43.54     14.05 o 
  -2   5   7       14.77       24.05     12.70 o 
  -1   5   7      124.27      140.04     23.85 o 
   0   5   7       66.97       47.30     20.18 o 
   1   5   7       36.21       39.36     21.53 o 
   2   5   7        1.69      -10.30     16.24 o 
   3   5   7       65.23       80.26     25.16 o 
   4   5   7        0.14       -3.08     18.27 o 
   5   5   7       43.02       49.13     20.30 o 
   6   5   7       13.38       36.72     21.41 o 
  -8   6   7        3.98        5.36     24.63 o 
  -7   6   7       31.16       34.01     28.32 o 
  -6   6   7       12.00       23.11     16.19 o 
  -5   6   7       12.63       12.34     17.51 o 
  -4   6   7       12.01        9.04     12.26 o 
  -3   6   7       10.66       15.15     12.24 o 
  -2   6   7       51.28       51.74     14.52 o 
  -1   6   7        1.75       -2.84     17.75 o 
   0   6   7        0.56        5.01     16.90 o 
   1   6   7       39.12       48.23     22.31 o 
   2   6   7        3.17       -2.71     17.67 o 
   3   6   7        3.48       16.68     22.99 o 
   4   6   7       67.83      116.98     23.91 o 
   5   6   7       14.94       21.28     19.02 o 
  -7   7   7       25.74       28.70     17.08 o 
  -6   7   7        0.86      -13.98     15.09 o 
  -5   7   7        2.05        0.48     16.13 o 
  -4   7   7        0.53        2.35     12.39 o 
  -3   7   7      127.16      132.77     18.09 o 
  -2   7   7        7.41       10.99     12.42 o 
  -1   7   7       31.11       44.55     14.05 o 
   0   7   7       67.69       65.37     21.54 o 
   1   7   7        0.18        1.36     20.67 o 
   2   7   7       35.51       34.30     19.04 o 
   3   7   7       43.41       65.12     25.63 o 
   4   7   7        2.89        8.18     19.58 o 
   5   7   7       21.32       37.18     19.75 o 
  -7   8   7       41.76       36.47     19.06 o 
  -6   8   7       10.61       14.41     17.18 o 
  -5   8   7        0.42        5.37     17.20 o 
  -4   8   7       31.43       30.04     14.33 o 
  -3   8   7        3.35        0.74     11.35 o 
  -2   8   7       62.62       57.37     14.82 o 
  -1   8   7       45.93       49.26     13.61 o 
   0   8   7       81.27       88.66     22.42 o 
   1   8   7        2.45        0.34     23.96 o 
   2   8   7        2.62       19.44     31.84 o 
   3   8   7       15.89        8.81     17.95 o 
   4   8   7        0.15        6.38     17.27 o 
  -6   9   7        8.90       16.59     24.46 o 
  -5   9   7        8.94       13.24     19.36 o 
  -4   9   7        4.56        8.02     13.37 o 
  -3   9   7       43.02       52.25     14.10 o 
  -2   9   7      120.35      144.92     18.81 o 
  -1   9   7       17.97       27.20     12.75 o 
   0   9   7        9.30       17.66     17.71 o 
   1   9   7       14.72       25.45     20.93 o 
   2   9   7      107.34      133.32     25.52 o 
   3   9   7        5.28       12.58     19.74 o 
   4   9   7       24.96       37.41     22.97 o 
  -5  10   7        0.66       -1.22     18.15 o 
  -4  10   7       99.15      132.22     22.43 o 
  -3  10   7       10.68       35.48     14.21 o 
  -2  10   7       20.67       19.03     12.27 o 
  -1  10   7        0.04       -3.79     11.85 o 
   0  10   7      146.41      183.70     26.98 o 
   1  10   7       32.47       53.83     22.91 o 
   2  10   7       90.99      106.19     44.40 o 
   3  10   7       56.99       85.38     25.97 o 
  -4  11   7       58.23       75.32     19.17 o 
  -3  11   7        3.99        0.28     13.34 o 
  -2  11   7      182.73      213.38     27.39 o 
  -1  11   7       24.25       38.61     14.50 o 
   0  11   7       18.24       24.03     20.97 o 
   1  11   7       21.76       38.50     20.50 o 
   2  11   7       67.67       73.12     24.27 o 
  -3  12   7       24.12       26.18     14.52 o 
  -2  12   7        9.97        9.50     13.29 o 
  -1  12   7       20.58       20.68     13.28 o 
   0  12   7       93.15      100.09     24.43 o 
  -7   0   8        9.76      -15.42     21.78 o 
  -6   0   8       12.40        8.21     21.78 o 
  -5   0   8       45.24       50.27     29.99 o 
  -4   0   8       55.62       28.15     26.81 o 
  -3   0   8        1.11       -0.84     28.32 o 
  -2   0   8       17.88       40.55     31.33 o 
  -1   0   8       36.16       13.57     30.50 o 
   0   0   8        2.55       -9.38     29.49 o 
   1   0   8       14.27       17.76     31.17 o 
   2   0   8        3.55        1.84     32.84 o 
   3   0   8       50.81       52.11     38.04 o 
   4   0   8        3.26       16.59     29.49 o 
  -7   1   8       16.31       13.19     17.42 o 
  -6   1   8       86.53       64.47     19.78 o 
  -5   1   8       18.67       13.56     13.72 o 
  -4   1   8        4.75       -0.76     18.66 o 
  -3   1   8       10.07       13.00     20.75 o 
  -2   1   8        1.29       -5.85     18.27 o 
  -1   1   8       63.04       57.68     21.41 o 
   0   1   8        1.17       -6.83     16.84 o 
   1   1   8       42.15       51.80     23.31 o 
   2   1   8        9.22       31.37     20.09 o 
   3   1   8       86.15       78.99     25.07 o 
   4   1   8      182.93      206.16     32.87 o 
  -7   2   8        6.22        6.45     16.10 o 
  -6   2   8       20.26       31.84     25.13 o 
  -5   2   8       59.84       47.31     17.14 o 
  -4   2   8      105.03      113.38     24.30 o 
  -3   2   8        1.22       -2.19     18.42 o 
  -2   2   8       34.08       47.63     23.57 o 
  -1   2   8       27.53       42.60     22.69 o 
   0   2   8       29.13       29.87     23.72 o 
   1   2   8        3.15        9.32     18.72 o 
   2   2   8        0.28        0.78     19.24 o 
   3   2   8       79.94       76.71     25.83 o 
   4   2   8       17.05       11.56     28.08 o 
  -6   3   8      118.47       99.53     31.00 o 
  -5   3   8       10.04       -0.64     14.39 o 
  -4   3   8        0.82       -1.57     19.58 o 
  -3   3   8        3.53        0.18     21.38 o 
  -2   3   8        0.82       -6.70     17.70 o 
  -1   3   8      138.04      142.98     27.65 o 
   0   3   8        2.44      -10.73     18.83 o 
   1   3   8        6.40       12.86     22.32 o 
   2   3   8       37.68       59.16     24.65 o 
   3   3   8        9.80       10.76     23.29 o 
  -6   4   8        8.63       18.77     24.13 o 
  -5   4   8       35.82       32.77     20.13 o 
  -4   4   8       55.94       35.26     14.41 o 
  -3   4   8        6.17       16.90     19.23 o 
  -2   4   8       22.73       37.02     20.29 o 
  -1   4   8        0.08       -5.68     21.21 o 
   0   4   8        0.12       -8.34     16.46 o 
   1   4   8       23.80        6.70     32.34 o 
   2   4   8       18.65       24.30     24.91 o 
   3   4   8        7.83       10.75     22.37 o 
  -6   5   8        0.34       -2.68     24.30 o 
  -5   5   8       26.63       22.44     17.63 o 
  -4   5   8        0.12        0.99     14.33 o 
  -3   5   8       57.69       74.88     22.71 o 
  -2   5   8       73.34       64.92     24.74 o 
  -1   5   8        4.45       -2.77     20.09 o 
   0   5   8        1.11       11.54     20.73 o 
   1   5   8       41.43       51.10     24.76 o 
   2   5   8        4.08       -3.62     18.95 o 
   3   5   8       15.90       18.71     26.45 o 
  -5   6   8      140.25      146.38     26.77 o 
  -4   6   8       14.16       22.25     14.99 o 
  -3   6   8       55.92       77.63     21.78 o 
  -2   6   8       54.30       64.33     25.34 o 
  -1   6   8       81.83       93.29     25.71 o 
   0   6   8       12.60       23.20     22.54 o 
   1   6   8       26.16       38.02     21.94 o 
   2   6   8       14.30        5.23     24.01 o 
  -4   7   8       28.38       41.65     16.66 o 
  -3   7   8       37.53       45.03     20.48 o 
  -2   7   8       90.10      106.12     26.39 o 
  -1   7   8        0.20       -2.50     20.65 o 
   0   7   8        2.81        9.26     22.18 o 
   1   7   8       34.66       25.57     25.33 o 
  -3   8   8       45.52       50.81     15.57 o 
  -2   8   8       14.07       29.51     22.32 o 
  -1   8   8       31.54       57.36     24.18 o 
   0   8   8       29.50       48.35     20.34 o 
                                                 
